# Supplementary material for: The first checklist of alien vascular plants of Kyrgyzstan, with new records and critical evaluation of earlier data. Contribution 1
Source: Biodivers Data J. 2021 Nov 9;9:e75590. doi: 10.3897/BDJ.9.e75590 (PMC8595221; doi:10.3897/BDJ.9.e75590)
Supplement: XML Treatment for Bidens tinctoria [file BDJ.9.e75590-treatment1.xml]

<!DOCTYPE tp:taxon-treatment
  PUBLIC "-//TaxonX//DTD Taxonomic Treatment Publishing DTD v0 20100105//EN" "tax-treatment-NSO.dtd">
<tp:taxon-treatment xmlns:tp="http://www.plazi.org/taxpub"><tp:treatment-meta><mixed-citation publication-type="journal"><person-group><name><surname>Sennikov</surname><given-names>Alexander N.</given-names></name><name><surname>Lazkov</surname><given-names>Georgy A.</given-names></name></person-group><article-title>The first checklist of alien vascular plants of Kyrgyzstan, with new records and critical evaluation of earlier data. Contribution 1</article-title><source>Biodivers Data J</source><day>09</day><month>11</month><year>2021</year><volume>9</volume><pub-id pub-id-type="doi">10.3897/BDJ.9.e75590</pub-id></mixed-citation></tp:treatment-meta><tp:nomenclature><tp:taxon-name>
            <object-id xmlns:xlink="http://www.w3.org/1999/xlink" content-type="arpha" xlink:type="simple">7FB1D4D3-6B62-5920-A322-DFFB10B8DD7C</object-id>
            <tp:taxon-name-part taxon-name-part-type="genus">Bidens</tp:taxon-name-part>
            <tp:taxon-name-part taxon-name-part-type="species">tinctoria</tp:taxon-name-part>
            <object-id xmlns:xlink="http://www.w3.org/1999/xlink" xlink:type="simple" object-id-type="IPNI">urn:lsid:ipni.org:names:185283-1</object-id>
          </tp:taxon-name><tp:taxon-authority>(Nutt.) Baill. ex Sennikov 2021</tp:taxon-authority><tp:nomenclature-citation-list><tp:nomenclature-citation><tp:taxon-name>
                <tp:taxon-name-part taxon-name-part-type="genus" reg="Bidens">Bidens</tp:taxon-name-part>
                <tp:taxon-name-part taxon-name-part-type="species" reg="tinctoria">tinctoria</tp:taxon-name-part>
              </tp:taxon-name><comment> (Nutt.) Baill. [Hist. Pl. (Baillon) 8: 305 (1882)] ex Sennikov, <bold>comb. nova</bold> — <italic><tp:taxon-name><tp:taxon-name-part taxon-name-part-type="genus" reg="Coreopsis">Coreopsis</tp:taxon-name-part><tp:taxon-name-part taxon-name-part-type="species" reg="tinctoria">tinctoria</tp:taxon-name-part></tp:taxon-name></italic> Nutt., J. Acad. Nat. Sci. Philadelphia 2: 114 (1821).</comment></tp:nomenclature-citation></tp:nomenclature-citation-list></tp:nomenclature><tp:treatment-sec sec-type="Diagnosis"><title>Diagnosis</title><p>The species can be easily recognised by its ray flowers, which are typically yellow with a large red spot at the base, but sometimes purely yellow or red. Leaves are nearly sessile, pinnately divided with long and narrow lateral lobes.</p></tp:treatment-sec><tp:treatment-sec sec-type="Distribution"><title>Distribution</title><sec sec-type="Native distribution"><title>Native distribution</title><p>This species is native to North America (from southern Canada to northern Mexico) (<xref ref-type="bibr" rid="B7330236">Strother 2006</xref>).</p></sec><sec sec-type="Secondary distribution"><title>Secondary distribution</title><p>Neophyte in Central America, Europe, Western and Southern Asia, Southern Africa.</p></sec><sec sec-type="Distribution in Central Asia"><title>Distribution in Central Asia</title><p>First recorded as an alien in Kyrgyzstan here.</p><p>This species was common in ornamental cultivation in Uzbekistan already by the 1960s, although not reported as escaped from cultivation (<xref ref-type="bibr" rid="B7422482">Nabiev 1962a</xref>). However, the contemporary literature on the flora of Kyrgyzstan (<xref ref-type="bibr" rid="B7437765">Sultanova 1963</xref>, <xref ref-type="bibr" rid="B7330270">Sultanova 1965</xref>) made no mention of the species, probably because of confusion with <italic><tp:taxon-name><tp:taxon-name-part taxon-name-part-type="genus" reg="Cosmos">Cosmos</tp:taxon-name-part><tp:taxon-name-part taxon-name-part-type="species" reg="sulphureus">sulphureus</tp:taxon-name-part></tp:taxon-name></italic> Cav. (cf. <xref ref-type="bibr" rid="B7422575">Verloove and Lambinon 2008</xref>). Neither was it mentioned in the latest manual of the Central Asian flora (<xref ref-type="bibr" rid="B7330249">Adylov and Zuckerwanik 1993</xref>), apparently due to the lack of spontaneous records.</p><p>Currently the species was observed in ornamental cultivation in Kyrgyzstan (Fig. <xref ref-type="fig" rid="F7472958">2</xref>).</p></sec><sec sec-type="Distribution in Kyrgyzstan"><title>Distribution in Kyrgyzstan</title><p>Western Tian-Shan (Fig. <xref ref-type="fig" rid="F7430538">3</xref>).</p><p>We discovered this species once and for the first time in 2016. A few flowering individuals were observed in ruderal places around an isolated gasoline station on the main road along the Naryn River in Jalal-Abad Region, at an elevation about 800 m a.s.l.</p></sec></tp:treatment-sec><tp:treatment-sec sec-type="Ecology"><title>Ecology</title><p>Prairies, on moist, sandy or clayey soils in the native distribution area (<xref ref-type="bibr" rid="B7330236">Strother 2006</xref>); disturbed places and waste ground in the secondary distribution area.</p></tp:treatment-sec><tp:treatment-sec sec-type="Biology"><title>Biology</title><p>Annual.</p></tp:treatment-sec><tp:treatment-sec sec-type="Notes"><title>Notes</title><p>The taxonomy of <tp:taxon-name><tp:taxon-name-part taxon-name-part-type="tribe">Coreopsideae</tp:taxon-name-part></tp:taxon-name> Lindl. has been controversial since the original description of its main genera, <italic><tp:taxon-name><tp:taxon-name-part taxon-name-part-type="genus" reg="Bidens">Bidens</tp:taxon-name-part></tp:taxon-name></italic> L. and <italic><tp:taxon-name><tp:taxon-name-part taxon-name-part-type="genus" reg="Coreopsis">Coreopsis</tp:taxon-name-part></tp:taxon-name></italic> L. <xref ref-type="bibr" rid="B7323976">Tadesse et al. (1996)</xref> stressed that the main diagnostic characters traditionally used to delimit these genera (achene awns and wings) are unreliable because of the presence of intermediate states and geographic disparity; the differences in plant habit were used to support the other characters. Many studies (e.g. <xref ref-type="bibr" rid="B7323989">Mort et al. 2008</xref>, <xref ref-type="bibr" rid="B7419468">Knope et al. 2020</xref>) demonstrated that both <italic><tp:taxon-name><tp:taxon-name-part taxon-name-part-type="genus" reg="Bidens">Bidens</tp:taxon-name-part></tp:taxon-name></italic> and <italic><tp:taxon-name><tp:taxon-name-part taxon-name-part-type="genus" reg="Coreopsis">Coreopsis</tp:taxon-name-part></tp:taxon-name></italic> are polyphyletic and resolved as a number of clades intermixed with each other. Since many African (but not American) species of <italic><tp:taxon-name><tp:taxon-name-part taxon-name-part-type="genus" reg="Coreopsis">Coreopsis</tp:taxon-name-part></tp:taxon-name></italic> have already been reclassified in <italic><tp:taxon-name><tp:taxon-name-part taxon-name-part-type="genus" reg="Bidens">Bidens</tp:taxon-name-part></tp:taxon-name></italic>, <xref ref-type="bibr" rid="B7323999">Banfi et al. (2017)</xref> completed such transfers for the Euro+Med area. We agree that <italic><tp:taxon-name><tp:taxon-name-part taxon-name-part-type="genus" reg="Bidens">Bidens</tp:taxon-name-part></tp:taxon-name></italic> and <italic><tp:taxon-name><tp:taxon-name-part taxon-name-part-type="genus" reg="Coreopsis">Coreopsis</tp:taxon-name-part></tp:taxon-name></italic> are not recognisable by morphology and cannot be maintained on phylogenetic grounds and, therefore, accept <italic><tp:taxon-name><tp:taxon-name-part taxon-name-part-type="genus" reg="Bidens">Bidens</tp:taxon-name-part></tp:taxon-name></italic> as a single broadly defined genus.</p><p>The transfer of <italic><tp:taxon-name><tp:taxon-name-part taxon-name-part-type="genus" reg="Coreopsis">Coreopsis</tp:taxon-name-part><tp:taxon-name-part taxon-name-part-type="species" reg="tinctoria">tinctoria</tp:taxon-name-part></tp:taxon-name></italic> Nutt. was commonly attributed to <xref ref-type="bibr" rid="B7324008">Baillon (1882)</xref>. In this book, the taxonomic placement of <italic><tp:taxon-name><tp:taxon-name-part taxon-name-part-type="genus" reg="Coreopsis">Coreopsis</tp:taxon-name-part></tp:taxon-name></italic> as a section of <italic><tp:taxon-name><tp:taxon-name-part taxon-name-part-type="genus" reg="Bidens">Bidens</tp:taxon-name-part></tp:taxon-name></italic> was suggested and some constituent species were listed including <italic><tp:taxon-name><tp:taxon-name-part taxon-name-part-type="genus" reg="Coreopsis">Coreopsis</tp:taxon-name-part><tp:taxon-name-part taxon-name-part-type="species" reg="tinctoria">tinctoria</tp:taxon-name-part></tp:taxon-name></italic>. Since the combination "<italic><tp:taxon-name><tp:taxon-name-part taxon-name-part-type="genus" reg="Bidens">Bidens</tp:taxon-name-part><tp:taxon-name-part taxon-name-part-type="species" reg="tinctoria">tinctoria</tp:taxon-name-part></tp:taxon-name></italic>" was only implied but did not appear in print in that text, it was not validly published according to Art. 35.2 of the ICN (<xref ref-type="bibr" rid="B7324091">Turland et al. 2018</xref>). It was not inadvertently validated later by <xref ref-type="bibr" rid="B7324239">Jackson (1893)</xref>, who indexed this species name but typeset it in Italics and, therefore, indicated its taxonomic status as a synonym (<xref ref-type="bibr" rid="B7437748">Greuter 1985</xref>). It was not validly published by <xref ref-type="bibr" rid="B7323999">Banfi et al. (2017)</xref> because these authors did not provide a full and direct reference to the basionym publication. Since we cannot trace any other acceptance of this binomial in botanical literature, we assume that it remains invalidly published. For this reason, this species name is treated as a new combination here.</p><p>In the past, <italic><tp:taxon-name><tp:taxon-name-part taxon-name-part-type="genus" reg="Coreopsis">Coreopsis</tp:taxon-name-part><tp:taxon-name-part taxon-name-part-type="species" reg="basalis">basalis</tp:taxon-name-part></tp:taxon-name></italic> (A.Dietr.) S.F.Blake (syn. <italic><tp:taxon-name><tp:taxon-name-part taxon-name-part-type="genus" reg="Coreopsis">C.</tp:taxon-name-part><tp:taxon-name-part taxon-name-part-type="species" reg="drummondii">drummondii</tp:taxon-name-part></tp:taxon-name></italic> (D.Don) Torr. &amp; A.Gray) was reported as the only species of this genus present in ornamental cultivation in Kyrgyzstan (<xref ref-type="bibr" rid="B7330270">Sultanova 1965</xref>). This species is immediately distinct from <italic><tp:taxon-name><tp:taxon-name-part taxon-name-part-type="genus" reg="Coreopsis">C.</tp:taxon-name-part><tp:taxon-name-part taxon-name-part-type="species" reg="tinctoria">tinctoria</tp:taxon-name-part></tp:taxon-name></italic> in its much wider, elliptic to lanceolate leaf lobes (<xref ref-type="bibr" rid="B7330236">Strother 2006</xref>). So far, <italic><tp:taxon-name><tp:taxon-name-part taxon-name-part-type="genus" reg="Coreopsis">C.</tp:taxon-name-part><tp:taxon-name-part taxon-name-part-type="species" reg="basalis">basalis</tp:taxon-name-part></tp:taxon-name></italic> has never been reported as escaped from cultivation in Kyrgyzstan.</p></tp:treatment-sec><tp:treatment-sec sec-type="Introduction to Kyrgyzstan"><title>Introduction to Kyrgyzstan</title><sec sec-type="Period of introduction"><title>Period of introduction</title><p>Neophyte.</p><p>We collected the species for the first time in 2016. This introduction falls within the period of independence of Kyrgyzstan (since 1991).</p></sec><sec sec-type="Pathways of introduction"><title>Pathways of introduction</title><p>Transport - Contaminant: Food contaminant (including of live food).</p><p>This species is a popular ornamental plant, which was widely cultivated in Central Asia (data from Uzbekistan) already by the 1960s (<xref ref-type="bibr" rid="B7422482">Nabiev 1962a</xref>). However, no evidence of any ornamental cultivation was observed at the time of our record.</p><p>The ruderal ground, on which the species was seen in Kyrgyzstan, has been used as a parking and turning place for long-distance trucks and other transport. Since the species is known as a crop weed in North America (<xref ref-type="bibr" rid="B7422495">Everitt et al. 2007</xref>) and has been recorded as having arrived with contaminated grain in Europe (e.g. <xref ref-type="bibr" rid="B7434725">Suominen 1979</xref>, <xref ref-type="bibr" rid="B7422520">Borisova and Golubeva 2006</xref>, <xref ref-type="bibr" rid="B7449634">Verloove et al. 2020</xref>, <xref ref-type="bibr" rid="B7422512">Verloove 2021</xref>), we assume the same pathway of introduction also occurred in our locality.</p><p>Further dispersal does not take place.</p></sec><sec sec-type="Invasion status"><title>Invasion status</title><p>Casual (ephemeral, no viable population observed).</p></sec><sec sec-type="Evidence of impact"><title>Evidence of impact</title><p>Agriculture - no impact (not observed as a weed). Native ecosystems - no impact (not observed in native habitats). Urban areas - minor impact (ruderal occurrence, casual).</p></sec><sec sec-type="Trend"><title>Trend</title><p>No expansion observed, no dynamics known.</p></sec></tp:treatment-sec><tp:treatment-sec><!--Section generated to contain objects referenced in tp:taxon-treatment.--><fig id="F7472958" position="float" orientation="portrait"><object-id xmlns:xlink="http://www.w3.org/1999/xlink" content-type="arpha" xlink:type="simple">7D2EF56C-2DFA-5A2D-A743-DBD064584B45</object-id><object-id xmlns:xlink="http://www.w3.org/1999/xlink" content-type="doi" xlink:type="simple">10.3897/BDJ.9.e75590.figure2</object-id><label>Figure 2.</label><caption><p><italic><tp:taxon-name><tp:taxon-name-part taxon-name-part-type="genus" reg="Coreopsis">Coreopsis</tp:taxon-name-part><tp:taxon-name-part taxon-name-part-type="species" reg="tinctoria">tinctoria</tp:taxon-name-part></tp:taxon-name></italic> in cultivation in Kyrgyzstan (photo by G. Lazkov, September 2021).</p></caption><graphic xmlns:xlink="http://www.w3.org/1999/xlink" xlink:href="bdj-09-e75590-g002.jpg" position="float" id="oo_589817.jpg" orientation="portrait" xlink:type="simple"><uri content-type="original_file" xlink:type="simple">https://binary.pensoft.net/fig/589817</uri></graphic></fig><fig id="F7430538" position="float" orientation="portrait"><object-id xmlns:xlink="http://www.w3.org/1999/xlink" content-type="arpha" xlink:type="simple">C3B372FC-D453-5E49-8572-F15FE6BAF0F1</object-id><object-id xmlns:xlink="http://www.w3.org/1999/xlink" content-type="doi" xlink:type="simple">10.3897/BDJ.9.e75590.figure3</object-id><label>Figure 3.</label><caption><p>Distribution of <italic><tp:taxon-name><tp:taxon-name-part taxon-name-part-type="genus" reg="Bidens">Bidens</tp:taxon-name-part><tp:taxon-name-part taxon-name-part-type="species" reg="tinctoria">tinctoria</tp:taxon-name-part></tp:taxon-name></italic> (triangle) and <italic><tp:taxon-name><tp:taxon-name-part taxon-name-part-type="genus" reg="Bunias">Bunias</tp:taxon-name-part><tp:taxon-name-part taxon-name-part-type="species" reg="orientalis">orientalis</tp:taxon-name-part></tp:taxon-name></italic> (dots) in Kyrgyzstan.</p></caption><graphic xmlns:xlink="http://www.w3.org/1999/xlink" xlink:href="bdj-09-e75590-g003.png" position="float" id="oo_588646.png" orientation="portrait" xlink:type="simple"><uri content-type="original_file" xlink:type="simple">https://binary.pensoft.net/fig/588646</uri></graphic></fig></tp:treatment-sec><ref-list><ref id="B7330236"><element-citation xmlns:xlink="http://www.w3.org/1999/xlink" publication-type="chapter" xlink:type="simple"><person-group person-group-type="author"><name name-style="western"><surname>Strother</surname><given-names>J. L.</given-names></name></person-group><year>2006</year><chapter-title><italic><tp:taxon-name><tp:taxon-name-part taxon-name-part-type="genus" reg="Coreopsis">Coreopsis</tp:taxon-name-part></tp:taxon-name></italic> L.</chapter-title><person-group person-group-type="editor"><name name-style="western"><surname>Committee</surname><given-names>Flora of North America Editorial</given-names></name></person-group><source>Flora of North America</source><volume>21</volume><publisher-name>Oxford University Press</publisher-name><publisher-loc>New York &amp; Oxford</publisher-loc><size units="page">185-198</size><isbn>9780195305654</isbn></element-citation></ref><ref id="B7422482"><element-citation xmlns:xlink="http://www.w3.org/1999/xlink" publication-type="chapter" xlink:type="simple"><person-group person-group-type="author"><name name-style="western"><surname>Nabiev</surname><given-names>M. M.</given-names></name></person-group><year>1962</year><chapter-title><italic><tp:taxon-name><tp:taxon-name-part taxon-name-part-type="genus" reg="Coreopsis">Coreopsis</tp:taxon-name-part></tp:taxon-name></italic> L., <italic><tp:taxon-name><tp:taxon-name-part taxon-name-part-type="genus" reg="Dahlia">Dahlia</tp:taxon-name-part></tp:taxon-name></italic> Cav., <italic><tp:taxon-name><tp:taxon-name-part taxon-name-part-type="genus" reg="Bidens">Bidens</tp:taxon-name-part></tp:taxon-name></italic> L., <italic><tp:taxon-name><tp:taxon-name-part taxon-name-part-type="genus" reg="Cosmos">Cosmos</tp:taxon-name-part></tp:taxon-name></italic> Cav.</chapter-title><person-group person-group-type="editor"><name name-style="western"><surname>Vvedensky</surname><given-names>A. I.</given-names></name></person-group><source>Flora of Uzbekistan</source><volume>6</volume><publisher-name>Academy of Sciences of the Uzbek SSR</publisher-name><publisher-loc>Tashkent</publisher-loc><size units="page">104-106</size><comment content-type="language">Russian</comment></element-citation></ref><ref id="B7437765"><element-citation xmlns:xlink="http://www.w3.org/1999/xlink" publication-type="book" xlink:type="simple"><person-group person-group-type="author"><name name-style="western"><surname>Sultanova</surname><given-names>R. M.</given-names></name></person-group><year>1963</year><source>Manual of annual ornamental plants cultivated in open ground</source><publisher-name>Academy of Sciences of the Kirghizian SSR</publisher-name><publisher-loc>Frunze</publisher-loc><size units="page">59</size><comment content-type="language">Russian</comment></element-citation></ref><ref id="B7330270"><element-citation xmlns:xlink="http://www.w3.org/1999/xlink" publication-type="chapter" xlink:type="simple"><person-group person-group-type="author"><name name-style="western"><surname>Sultanova</surname><given-names>R. M.</given-names></name></person-group><year>1965</year><chapter-title><italic><tp:taxon-name><tp:taxon-name-part taxon-name-part-type="genus" reg="Coreopsis">Coreopsis</tp:taxon-name-part></tp:taxon-name></italic> L., <italic><tp:taxon-name><tp:taxon-name-part taxon-name-part-type="genus" reg="Dahlia">Dahlia</tp:taxon-name-part></tp:taxon-name></italic> Cav., <italic><tp:taxon-name><tp:taxon-name-part taxon-name-part-type="genus" reg="Bidens">Bidens</tp:taxon-name-part></tp:taxon-name></italic> L., <italic><tp:taxon-name><tp:taxon-name-part taxon-name-part-type="genus" reg="Cosmos">Cosmos</tp:taxon-name-part></tp:taxon-name></italic> Cav.</chapter-title><person-group person-group-type="editor"><name name-style="western"><surname>Vvedensky</surname><given-names>A. I.</given-names></name></person-group><source>Flora of the Kirghiz SSR</source><volume>11</volume><publisher-name>Academy of Sciences of the Kirghiz SSR</publisher-name><publisher-loc>Frunze</publisher-loc><size units="page">99-103</size><comment content-type="language">Russian</comment></element-citation></ref><ref id="B7422575"><element-citation xmlns:xlink="http://www.w3.org/1999/xlink" publication-type="article" xlink:type="simple"><person-group person-group-type="author"><name name-style="western"><surname>Verloove</surname><given-names>F.</given-names></name><name name-style="western"><surname>Lambinon</surname><given-names>J.</given-names></name></person-group><year>2008</year><article-title>Neophytes in Belgium: Corrections and adjustments</article-title><source>Systematics and Geography of Plants</source><volume>78</volume><issue>1</issue><fpage>63</fpage><lpage>79</lpage></element-citation></ref><ref id="B7330249"><element-citation xmlns:xlink="http://www.w3.org/1999/xlink" publication-type="book" xlink:type="simple"><person-group person-group-type="editor"><name name-style="western"><surname>Adylov</surname><given-names>T. A.</given-names></name><name name-style="western"><surname>Zuckerwanik</surname><given-names>T. I.</given-names></name></person-group><year>1993</year><source>Manual of vascular plants of Central Asia</source><volume>10</volume><publisher-name>Science Publishers</publisher-name><publisher-loc>Tashkent</publisher-loc><size units="page">692</size><comment content-type="language">Russian</comment><isbn>5-648-01604</isbn></element-citation></ref><ref id="B7323976"><element-citation xmlns:xlink="http://www.w3.org/1999/xlink" publication-type="chapter" xlink:type="simple"><person-group person-group-type="author"><name name-style="western"><surname>Tadesse</surname><given-names>M.</given-names></name><name name-style="western"><surname>Crawford</surname><given-names>D. J.</given-names></name><name name-style="western"><surname>Smith</surname><given-names>E. B.</given-names></name></person-group><year>1996</year><chapter-title>Generic concepts in <italic><tp:taxon-name><tp:taxon-name-part taxon-name-part-type="genus" reg="Bidens">Bidens</tp:taxon-name-part></tp:taxon-name></italic> and <italic><tp:taxon-name><tp:taxon-name-part taxon-name-part-type="genus" reg="Coreopsis">Coreopsis</tp:taxon-name-part></tp:taxon-name></italic> (<tp:taxon-name><tp:taxon-name-part taxon-name-part-type="family">Compositae</tp:taxon-name-part></tp:taxon-name>): an overview</chapter-title><person-group person-group-type="editor"><name name-style="western"><surname>van der Maesen</surname><given-names>L. J.G.</given-names></name><name name-style="western"><surname>van der Burgt</surname><given-names>X. M.</given-names></name><name name-style="western"><surname>van Medenbach de Rooy</surname><given-names>J. M.</given-names></name></person-group><source>The Biodiversity of African Plants</source><publisher-name>Springer</publisher-name><publisher-loc>Dordrecht</publisher-loc><size units="page">493-498</size><pub-id pub-id-type="doi">10.1007/978-94-009-0285-5_63</pub-id></element-citation></ref><ref id="B7323989"><element-citation xmlns:xlink="http://www.w3.org/1999/xlink" publication-type="article" xlink:type="simple"><person-group person-group-type="author"><name name-style="western"><surname>Mort</surname><given-names>M. E.</given-names></name><name name-style="western"><surname>Randle</surname><given-names>C. R.</given-names></name><name name-style="western"><surname>Kimball</surname><given-names>R. T.</given-names></name><name name-style="western"><surname>Tadesse</surname><given-names>M.</given-names></name><name name-style="western"><surname>Crawford</surname><given-names>D. J.</given-names></name></person-group><year>2008</year><article-title>Phylogeny of <tp:taxon-name><tp:taxon-name-part taxon-name-part-type="tribe">Coreopsideae</tp:taxon-name-part></tp:taxon-name> (<tp:taxon-name><tp:taxon-name-part taxon-name-part-type="family">Asteraceae</tp:taxon-name-part></tp:taxon-name>) inferred from nuclear and plastid DNA sequences</article-title><source>Taxon</source><volume>57</volume><issue>1</issue><fpage>109</fpage><lpage>120</lpage><pub-id pub-id-type="doi">10.2307/25065952</pub-id></element-citation></ref><ref id="B7419468"><element-citation xmlns:xlink="http://www.w3.org/1999/xlink" publication-type="article" xlink:type="simple"><person-group person-group-type="author"><name name-style="western"><surname>Knope</surname><given-names>Matthew L.</given-names></name><name name-style="western"><surname>Funk</surname><given-names>Vicki A.</given-names></name><name name-style="western"><surname>Johnson</surname><given-names>Melissa A.</given-names></name><name name-style="western"><surname>Wagner</surname><given-names>Warren L.</given-names></name><name name-style="western"><surname>Datlof</surname><given-names>Erin M.</given-names></name><name name-style="western"><surname>Johnson</surname><given-names>Gabriel</given-names></name><name name-style="western"><surname>Crawford</surname><given-names>Daniel J.</given-names></name><name name-style="western"><surname>Bonifacino</surname><given-names>J. Mauricio</given-names></name><name name-style="western"><surname>Morden</surname><given-names>Clifford W.</given-names></name><name name-style="western"><surname>Lorence</surname><given-names>David H.</given-names></name><name name-style="western"><surname>Wood</surname><given-names>Kenneth R.</given-names></name><name name-style="western"><surname>Meyer</surname><given-names>Jean‐Yves</given-names></name><name name-style="western"><surname>Carlquist</surname><given-names>Sherwin</given-names></name></person-group><year>2020</year><article-title>Dispersal and adaptive radiation of <italic><tp:taxon-name><tp:taxon-name-part taxon-name-part-type="genus" reg="Bidens">Bidens</tp:taxon-name-part></tp:taxon-name></italic> (<tp:taxon-name><tp:taxon-name-part taxon-name-part-type="family">Compositae</tp:taxon-name-part></tp:taxon-name>) across the remote archipelagoes of Polynesia</article-title><source>Journal of Systematics and Evolution</source><volume>58</volume><issue>6</issue><fpage>805</fpage><lpage>822</lpage><pub-id pub-id-type="doi">10.1111/jse.12704</pub-id></element-citation></ref><ref id="B7323999"><element-citation xmlns:xlink="http://www.w3.org/1999/xlink" publication-type="article" xlink:type="simple"><person-group person-group-type="author"><name name-style="western"><surname>Banfi</surname><given-names>Enrico</given-names></name><name name-style="western"><surname>Galasso</surname><given-names>Gabriele</given-names></name><name name-style="western"><surname>Bartolucci</surname><given-names>Fabrizio</given-names></name></person-group><year>2017</year><article-title>Nomenclatural novelties for the Euro+Med flora</article-title><source>Natural History Sciences</source><volume>5</volume><issue>1</issue><pub-id pub-id-type="doi">10.4081/nhs.2018.365</pub-id></element-citation></ref><ref id="B7324008"><element-citation xmlns:xlink="http://www.w3.org/1999/xlink" publication-type="book" xlink:type="simple"><person-group person-group-type="author"><name name-style="western"><surname>Baillon</surname><given-names>H. E.</given-names></name></person-group><year>1882</year><source>Histoire des plantes</source><volume>8(1)</volume><publisher-name>L.Hachette etc.</publisher-name><publisher-loc>Paris, London, Leipzig</publisher-loc><size units="page">1-316</size><pub-id pub-id-type="doi">10.5962/bhl.title.40796</pub-id></element-citation></ref><ref id="B7324091"><element-citation xmlns:xlink="http://www.w3.org/1999/xlink" publication-type="book" xlink:type="simple"><person-group person-group-type="editor"><name name-style="western"><surname>Turland</surname><given-names>N.</given-names></name><name name-style="western"><surname>Wiersema</surname><given-names>J. H.</given-names></name><name name-style="western"><surname>Barrie</surname><given-names>F. R.</given-names></name><name name-style="western"><surname>Greuter</surname><given-names>W.</given-names></name><name name-style="western"><surname>Hawksworth</surname><given-names>D. L.</given-names></name><name name-style="western"><surname>Herendeen</surname><given-names>P. S.</given-names></name><name name-style="western"><surname>Knapp</surname><given-names>S.</given-names></name><name name-style="western"><surname>Kusber</surname><given-names>W. H.</given-names></name><name name-style="western"><surname>Li</surname><given-names>D. Z.</given-names></name><name name-style="western"><surname>Marhold</surname><given-names>K.</given-names></name><name name-style="western"><surname>May</surname><given-names>T. W.</given-names></name><name name-style="western"><surname>McNeill</surname><given-names>J.</given-names></name><name name-style="western"><surname>Monro</surname><given-names>A. M.</given-names></name><name name-style="western"><surname>Prado</surname><given-names>J.</given-names></name><name name-style="western"><surname>Price</surname><given-names>M. J.</given-names></name><name name-style="western"><surname>Smith</surname><given-names>G. F.</given-names></name></person-group><year>2018</year><source>International Code of Nomenclature for algae, fungi, and plants (Shenzhen Code) adopted by the Nineteenth International Botanical Congress Shenzhen, China, July 2017</source><publisher-name>Koeltz Botanical Books</publisher-name><publisher-loc>Glashütten</publisher-loc><isbn>978-3-946583-16-5</isbn><pub-id pub-id-type="doi">10.12705/Code.2018</pub-id></element-citation></ref><ref id="B7324239"><element-citation xmlns:xlink="http://www.w3.org/1999/xlink" publication-type="book" xlink:type="simple"><person-group person-group-type="author"><name name-style="western"><surname>Jackson</surname><given-names>B. D.</given-names></name></person-group><year>1893</year><source>Index Kewensis</source><volume>1(1)</volume><publisher-name>Clarendonianum</publisher-name><publisher-loc>Oxford</publisher-loc><size units="page">1-728</size><pub-id pub-id-type="doi">10.5962/bhl.title.66720</pub-id></element-citation></ref><ref id="B7437748"><element-citation xmlns:xlink="http://www.w3.org/1999/xlink" publication-type="article" xlink:type="simple"><person-group person-group-type="author"><name name-style="western"><surname>Greuter</surname><given-names>W.</given-names></name></person-group><year>1985</year><article-title>The “Index Kewensis” as a source of validation of new specific names</article-title><source>Willdenowia</source><volume>40</volume><issue>1</issue><fpage>211</fpage><lpage>213</lpage></element-citation></ref><ref id="B7422495"><element-citation xmlns:xlink="http://www.w3.org/1999/xlink" publication-type="book" xlink:type="simple"><person-group person-group-type="author"><name name-style="western"><surname>Everitt</surname><given-names>J. H.</given-names></name><name name-style="western"><surname>Lonard</surname><given-names>R. L.</given-names></name><name name-style="western"><surname>Little</surname><given-names>C. R.</given-names></name></person-group><year>2007</year><source>Weeds in South Texas and Northern Mexico</source><publisher-name>Texas Tech University Press</publisher-name><publisher-loc>Lubbock</publisher-loc><isbn>0-89672-614-2</isbn></element-citation></ref><ref id="B7434725"><element-citation xmlns:xlink="http://www.w3.org/1999/xlink" publication-type="article" xlink:type="simple"><person-group person-group-type="author"><name name-style="western"><surname>Suominen</surname><given-names>J.</given-names></name></person-group><year>1979</year><article-title>The grain immigrant flora of Finland</article-title><source>Acta Botanica Fennica</source><volume>111</volume><fpage>1</fpage><lpage>108</lpage></element-citation></ref><ref id="B7422520"><element-citation xmlns:xlink="http://www.w3.org/1999/xlink" publication-type="article" xlink:type="simple"><person-group person-group-type="author"><name name-style="western"><surname>Borisova</surname><given-names>E. A.</given-names></name><name name-style="western"><surname>Golubeva</surname><given-names>M. A.</given-names></name></person-group><year>2006</year><article-title>Additions to the flora of Ivanovo and Kostroma Regions</article-title><source>Botanicheskii Zhurnal</source><volume>91</volume><issue>2</issue><fpage>335</fpage><lpage>340</lpage><comment content-type="language">Russian</comment></element-citation></ref><ref id="B7449634"><element-citation xmlns:xlink="http://www.w3.org/1999/xlink" publication-type="article" xlink:type="simple"><person-group person-group-type="author"><name name-style="western"><surname>Verloove</surname><given-names>Filip</given-names></name><name name-style="western"><surname>Groom</surname><given-names>Quentin</given-names></name><name name-style="western"><surname>Brosens</surname><given-names>Dimitri</given-names></name><name name-style="western"><surname>Desmet</surname><given-names>Peter</given-names></name><name name-style="western"><surname>Reyserhove</surname><given-names>Lien</given-names></name></person-group><year>2020</year><article-title>Manual of the Alien Plants of Belgium</article-title><source>Botanic Garden Meise</source><pub-id pub-id-type="doi">10.15468/wtda1m</pub-id></element-citation></ref><ref id="B7422512"><element-citation xmlns:xlink="http://www.w3.org/1999/xlink" publication-type="website" xlink:type="simple"><person-group person-group-type="author"><name name-style="western"><surname>Verloove</surname><given-names>F.</given-names></name></person-group><article-title>Manual of the Alien Plants of Belgium</article-title><uri xlink:type="simple">http://alienplantsbelgium.be/</uri><date-in-citation content-type="access-date">2021-08-24T00:00:00+03:00</date-in-citation></element-citation></ref></ref-list></tp:taxon-treatment>
