# Supplementary material for: The first checklist of alien vascular plants of Kyrgyzstan, with new records and critical evaluation of earlier data. Contribution 1
Source: Biodivers Data J. 2021 Nov 9;9:e75590. doi: 10.3897/BDJ.9.e75590 (PMC8595221; doi:10.3897/BDJ.9.e75590)
Supplement: XML Treatment for Bunias orientalis [file BDJ.9.e75590-treatment2.xml]

<!DOCTYPE tp:taxon-treatment
  PUBLIC "-//TaxonX//DTD Taxonomic Treatment Publishing DTD v0 20100105//EN" "tax-treatment-NSO.dtd">
<tp:taxon-treatment xmlns:tp="http://www.plazi.org/taxpub"><tp:treatment-meta><mixed-citation publication-type="journal"><person-group><name><surname>Sennikov</surname><given-names>Alexander N.</given-names></name><name><surname>Lazkov</surname><given-names>Georgy A.</given-names></name></person-group><article-title>The first checklist of alien vascular plants of Kyrgyzstan, with new records and critical evaluation of earlier data. Contribution 1</article-title><source>Biodivers Data J</source><day>09</day><month>11</month><year>2021</year><volume>9</volume><pub-id pub-id-type="doi">10.3897/BDJ.9.e75590</pub-id></mixed-citation></tp:treatment-meta><tp:nomenclature><tp:taxon-name>
            <object-id xmlns:xlink="http://www.w3.org/1999/xlink" content-type="arpha" xlink:type="simple">5AC35411-F8A8-5070-947E-CA2522C5743D</object-id>
            <tp:taxon-name-part taxon-name-part-type="genus">Bunias</tp:taxon-name-part>
            <tp:taxon-name-part taxon-name-part-type="species">orientalis</tp:taxon-name-part>
            <object-id xmlns:xlink="http://www.w3.org/1999/xlink" xlink:type="simple" object-id-type="IPNI">urn:lsid:ipni.org:names:279703-1</object-id>
          </tp:taxon-name><tp:taxon-authority>L. 1753</tp:taxon-authority><tp:nomenclature-citation-list><tp:nomenclature-citation><tp:taxon-name>
                <tp:taxon-name-part taxon-name-part-type="genus" reg="Bunias">Bunias</tp:taxon-name-part>
                <tp:taxon-name-part taxon-name-part-type="species" reg="orientalis">orientalis</tp:taxon-name-part>
              </tp:taxon-name><comment> L., Sp. Pl. 2: 670 (1753).</comment></tp:nomenclature-citation></tp:nomenclature-citation-list></tp:nomenclature><tp:treatment-sec sec-type="Distribution"><title>Distribution</title><sec sec-type="Native distribution"><title>Native distribution</title><p>Eastern Europe (southern parts up to the boreal zone), Asia (Western Caucasus, Transcaucasia, eastern Anatolia). Two main parts of the distribution area, Eastern Europe and the Caucasus, correspond to two main gene pools (<xref ref-type="bibr" rid="B7381141">Koch et al. 2017</xref>). The hypothesis of its non-native origin in Europe (<xref ref-type="bibr" rid="B7331108">Meusel and Jäger 1965</xref>) should, therefore, be rejected.</p></sec><sec sec-type="Secondary distribution"><title>Secondary distribution</title><p>Neophyte and archaeophyte in Europe (outside its south-eastern part) and Northern Asia, neophyte in Central Asia, China and North America.</p><p>Since the 19th century, the species has been dispersed throughout other parts of Europe and, since the 20th century, also in Asia. Its early introduction to France was frequently ascribed to military activities of the Russian army during the War of the Sixth Coalition (1813-1814); this legendary report first appeared in an early German textbook (<xref ref-type="bibr" rid="B7427828">Endlicher and Unger 1843</xref>), was subsequently promoted in popular literature (<xref ref-type="bibr" rid="B7524038">Rachinsky 1866</xref>) and finally entered academic writing (<xref ref-type="bibr" rid="B7331134">Klinge 1887</xref>). According to the original source (<xref ref-type="bibr" rid="B7427872">Loiseleur Deslongchamps 1807</xref>), the plant was actually naturalised from "garden" (i.e. experimental) cultivation in three places near Paris well before the War. Its earliest introductions to Europe seem to have been regularly linked with its cultivation for fodder or salad (<xref ref-type="bibr" rid="B7434717">Curtis 1812</xref>, <xref ref-type="bibr" rid="B7434709">Sinclair 1825</xref>, <xref ref-type="bibr" rid="B7434701">Lawson and Lawson 1836</xref>), which was followed by a massive invasion with imported crop seeds and fodder (e.g. <xref ref-type="bibr" rid="B7434725">Suominen 1979</xref>, <xref ref-type="bibr" rid="B7434742">Pyšek et al. 2017</xref>). The species became a noxious weed and invasive in Northern Europe (Scandinavia and Finland) already in the second part of the 19th century (e.g. <xref ref-type="bibr" rid="B7434693">Fries 1845</xref>, <xref ref-type="bibr" rid="B7434680">Woll 1899</xref>). Its recent spread in Europe is linked with transportation of contaminated grain and fodder in the second part of the 20th century (<xref ref-type="bibr" rid="B7381197">Jehlík and Slavík 1968</xref>, <xref ref-type="bibr" rid="B7429985">Jehlík and Hejný 1974</xref>, <xref ref-type="bibr" rid="B7434725">Suominen 1979</xref>), and its local dispersal may occur by vehicles (<xref ref-type="bibr" rid="B7435571">Kiełtyk 2014</xref>).</p><p>Besides the history of introduction in the modern period (neophyte records), archaeological evidence indicates that <italic><tp:taxon-name><tp:taxon-name-part taxon-name-part-type="genus" reg="Bunias">Bunias</tp:taxon-name-part><tp:taxon-name-part taxon-name-part-type="species" reg="orientalis">orientalis</tp:taxon-name-part></tp:taxon-name></italic> was cultivated in Europe (Poland) as early as in the 12th and 13th centuries, most likely for food and fodder, and may remain locally surviving since then (<xref ref-type="bibr" rid="B7434775">Celka 2011</xref>).</p></sec><sec sec-type="Distribution in Central Asia"><title>Distribution in Central Asia</title><p>Kazakhstan, Kyrgyzstan, Uzbekistan.</p><p>This species was originally introduced to Central Asia (eastern Kazakhstan) and southern Siberia as food by nomadic Turkic people over 2300-2400 years ago (<xref ref-type="bibr" rid="B7331125">Dashkovsky et al. 2014</xref>), but this introduction had been eventually extirpated as no early botanical records indicated the presence of this species more easterly from the south-eastern Urals (<xref ref-type="bibr" rid="B7427889">Ledebour 1841</xref>). The first recent record of the species more easterly of the Urals, in southern Siberia, is dated 1912 (<xref ref-type="bibr" rid="B7427926">Krylov 1931</xref>); the plants were collected as crop weeds and along roadsides, and the species was apparently introduced as a crop seed contaminant when the agrarian colonisation of Siberia was intensified by the Department of Migrations (1896-1917). This introduction occurred from East European populations of the species (<xref ref-type="bibr" rid="B7381141">Koch et al. 2017</xref>).</p><p><italic><tp:taxon-name><tp:taxon-name-part taxon-name-part-type="genus" reg="Bunias">Bunias</tp:taxon-name-part><tp:taxon-name-part taxon-name-part-type="species" reg="orientalis">orientalis</tp:taxon-name-part></tp:taxon-name></italic> was first known from Kazakhstan (as ruderal in the eastern and south-eastern parts and in the Transili Alatau) (<xref ref-type="bibr" rid="B7429875">Vasilieva 1961</xref>, <xref ref-type="bibr" rid="B7429912">Vasilieva 1969</xref>, <xref ref-type="bibr" rid="B7429764">Nabiev 1974</xref>). This distribution pattern (several records in the easternmost hilly part of the country and single records in the mountains) is still valid (<xref ref-type="bibr" rid="B7336322">Plantarium 2021</xref>). According to herbarium collections kept at LE, the first specimen of the species was collected from Kazakhstan in 1960, but its first records are apparently earlier.</p><p>The species was introduced to Uzbekistan (Tashkent Region, Boʻstonliq District) from Eastern Europe and was found locally established already in 1973 (<xref ref-type="bibr" rid="B7381141">Koch et al. 2017</xref>), but this record remained formally unpublished and was not taken into account in any other literature.</p><p>We discovered this species in Kyrgyzstan in 2009, for the first time in the Sary-Chelek Nature Reserve (<xref ref-type="bibr" rid="B7331116">Lazkov et al. 2011</xref>). One more locality was found in 2021.</p></sec><sec sec-type="Distribution in Kyrgyzstan"><title>Distribution in Kyrgyzstan</title><p>Western Tian-Shan, Eastern Tian-Shan (new record) (Fig. <xref ref-type="fig" rid="F7430538">3</xref>).</p><p>So far, the species is known from two remote territories. In the Sary-Chelek Nature Reserve, it was first discovered (<xref ref-type="bibr" rid="B7331116">Lazkov et al. 2011</xref>) as a large population along the side of the road leading from Arkyt Village to Lake Sary-Chelek (Fig. <xref ref-type="fig" rid="F7331086">4</xref>). Since 2018, the species was registered also in Arkyt Village, to which it was transported with hay from managed meadows (Lazkov, pers. obs.).</p><p>In 2021, a large population of <italic><tp:taxon-name><tp:taxon-name-part taxon-name-part-type="genus" reg="Bunias">Bunias</tp:taxon-name-part><tp:taxon-name-part taxon-name-part-type="species" reg="orientalis">orientalis</tp:taxon-name-part></tp:taxon-name></italic> was found at Acha-Kayyingdy Village (At-Bashy Mountain Range), on a fallow field with ruderal vegetation. Its further occurrence in the country can be predicted on cultivated lands.</p><p>In Kyrgyzstan, the species occurs at elevations between 1800 and 2200 m, which are suitable for crop and forage production and correspond to altitudes in the native distribution area of the species.</p></sec></tp:treatment-sec><tp:treatment-sec sec-type="Ecology"><title>Ecology</title><p>Mountain meadows at altitudes up to 2500 m in the native area; managed and natural meadows, fallow lands, pastures, ruderal places and roadsides with preference for disturbed ground in the secondary area.</p><p>The species has been a common weed of spring crops in Eastern Europe (<xref ref-type="bibr" rid="B7434660">Jarmolenko and Vasilchenko 1934</xref>) and was considered a common contaminant of crop seed and a noxious weed in Finland (<xref ref-type="bibr" rid="B7434680">Woll 1899</xref>) and Sweden (<xref ref-type="bibr" rid="B7434693">Fries 1845</xref>) already by the mid-19th century, due to the import of Russian rye.</p></tp:treatment-sec><tp:treatment-sec sec-type="Biology"><title>Biology</title><p>Perennial forb with biennial stems and a strong taproot. Promoted by disturbance and moving, with very high generative effort (<xref ref-type="bibr" rid="B7381170">Steinlein et al. 1996</xref>, <xref ref-type="bibr" rid="B7381161">Woitke and Dietz 2002</xref>).</p></tp:treatment-sec><tp:treatment-sec sec-type="Introduction to Kyrgyzstan"><title>Introduction to Kyrgyzstan</title><sec sec-type="Period of introduction"><title>Period of introduction</title><p>Neophyte.</p><p>The first record is dated 2009 (<xref ref-type="bibr" rid="B7331116">Lazkov et al. 2011</xref>). We feel confident that this conspicuous species was not overlooked in the times of the Soviet botanical exploration (especially considering that its first record came from the most actively explored area) and had arrived during the period of the independence of Kyrgyzstan (since 1991).</p></sec><sec sec-type="Pathways of introduction"><title>Pathways of introduction</title><p>Transport - Contaminant: Seed contaminant. Transport - Contaminant: Contaminated bait.</p><p>According to the publicly available information (calls for tenders), the Sary-Chelek Nature Reserve regularly (nowadays twice a year) purchases considerable amounts of fodder to feed wild animals. This fodder has been imported from Russia, where <italic><tp:taxon-name><tp:taxon-name-part taxon-name-part-type="genus" reg="Bunias">Bunias</tp:taxon-name-part><tp:taxon-name-part taxon-name-part-type="species" reg="orientalis">orientalis</tp:taxon-name-part></tp:taxon-name></italic> is a common weed and distributed for animal consumption across the territory of the Nature Reserve. Further dispersal occurred by hay management.</p><p>In the second locality at Acha-Kayyingdy, the species was apparently a crop weed, thus being a contaminant of crop seed.</p></sec><sec sec-type="Invasion status"><title>Invasion status</title><p>Locally naturalised, potentially invasive.</p></sec><sec sec-type="Evidence of impact"><title>Evidence of impact</title><p>Agriculture - moderate impact (weed of fallow fields and managed meadows; limited occurrence). Native ecosystems - minor impact (on managed meadows). Urban areas - minor impact (occurrence in ruderal places and on roadsides).</p></sec><sec sec-type="Trend"><title>Trend</title><p>Increasing (observed).</p></sec></tp:treatment-sec><tp:treatment-sec><!--Section generated to contain objects referenced in tp:taxon-treatment.--><fig id="F7430538" position="float" orientation="portrait"><object-id xmlns:xlink="http://www.w3.org/1999/xlink" content-type="arpha" xlink:type="simple">C3B372FC-D453-5E49-8572-F15FE6BAF0F1</object-id><object-id xmlns:xlink="http://www.w3.org/1999/xlink" content-type="doi" xlink:type="simple">10.3897/BDJ.9.e75590.figure3</object-id><label>Figure 3.</label><caption><p>Distribution of <italic><tp:taxon-name><tp:taxon-name-part taxon-name-part-type="genus" reg="Bidens">Bidens</tp:taxon-name-part><tp:taxon-name-part taxon-name-part-type="species" reg="tinctoria">tinctoria</tp:taxon-name-part></tp:taxon-name></italic> (triangle) and <italic><tp:taxon-name><tp:taxon-name-part taxon-name-part-type="genus" reg="Bunias">Bunias</tp:taxon-name-part><tp:taxon-name-part taxon-name-part-type="species" reg="orientalis">orientalis</tp:taxon-name-part></tp:taxon-name></italic> (dots) in Kyrgyzstan.</p></caption><graphic xmlns:xlink="http://www.w3.org/1999/xlink" xlink:href="bdj-09-e75590-g003.png" position="float" id="oo_588646.png" orientation="portrait" xlink:type="simple"><uri content-type="original_file" xlink:type="simple">https://binary.pensoft.net/fig/588646</uri></graphic></fig><fig id="F7331086" position="float" orientation="portrait"><object-id xmlns:xlink="http://www.w3.org/1999/xlink" content-type="arpha" xlink:type="simple">A495B773-2201-5D91-B652-8FC7D3F0C288</object-id><object-id xmlns:xlink="http://www.w3.org/1999/xlink" content-type="doi" xlink:type="simple">10.3897/BDJ.9.e75590.figure4</object-id><label>Figure 4.</label><caption><p>Plants of <italic><tp:taxon-name><tp:taxon-name-part taxon-name-part-type="genus" reg="Bunias">Bunias</tp:taxon-name-part><tp:taxon-name-part taxon-name-part-type="species" reg="orientalis">orientalis</tp:taxon-name-part></tp:taxon-name></italic> in the Sary-Chelek Nature Reserve (photo by G. Lazkov, 8 July 2021).</p></caption><graphic xmlns:xlink="http://www.w3.org/1999/xlink" xlink:href="bdj-09-e75590-g004.jpg" position="float" id="oo_565304.jpg" orientation="portrait" xlink:type="simple"><uri content-type="original_file" xlink:type="simple">https://binary.pensoft.net/fig/565304</uri></graphic></fig></tp:treatment-sec><ref-list><ref id="B7381141"><element-citation xmlns:xlink="http://www.w3.org/1999/xlink" publication-type="article" xlink:type="simple"><person-group person-group-type="author"><name name-style="western"><surname>Koch</surname><given-names>Marcus A.</given-names></name><name name-style="western"><surname>Michling</surname><given-names>Florian</given-names></name><name name-style="western"><surname>Walther</surname><given-names>Andrea</given-names></name><name name-style="western"><surname>Huang</surname><given-names>Xiao-Chen</given-names></name><name name-style="western"><surname>Tewes</surname><given-names>Lisa</given-names></name><name name-style="western"><surname>Müller</surname><given-names>Caroline</given-names></name></person-group><year>2017</year><article-title>Early-Mid Pleistocene genetic differentiation and range expansions as exemplified by invasive Eurasian <italic><tp:taxon-name><tp:taxon-name-part taxon-name-part-type="genus" reg="Bunias">Bunias</tp:taxon-name-part><tp:taxon-name-part taxon-name-part-type="species" reg="orientalis">orientalis</tp:taxon-name-part></tp:taxon-name></italic> (<tp:taxon-name><tp:taxon-name-part taxon-name-part-type="family">Brassicaceae</tp:taxon-name-part></tp:taxon-name>) indicates the Caucasus as key region</article-title><source>Scientific Reports</source><volume>7</volume><issue>1</issue><pub-id pub-id-type="doi">10.1038/s41598-017-17085-8</pub-id></element-citation></ref><ref id="B7331108"><element-citation xmlns:xlink="http://www.w3.org/1999/xlink" publication-type="book" xlink:type="simple"><person-group person-group-type="author"><name name-style="western"><surname>Meusel</surname><given-names>H.</given-names></name><name name-style="western"><surname>Jäger</surname><given-names>E.</given-names></name></person-group><year>1965</year><source>Vergleichende Chorologie der Zentraleuropäischen Flora</source><volume>1</volume><publisher-name>Gustav Fischer Verlag</publisher-name><publisher-loc>Jena</publisher-loc></element-citation></ref><ref id="B7427828"><element-citation xmlns:xlink="http://www.w3.org/1999/xlink" publication-type="book" xlink:type="simple"><person-group person-group-type="author"><name name-style="western"><surname>Endlicher</surname><given-names>S.</given-names></name><name name-style="western"><surname>Unger</surname><given-names>F.</given-names></name></person-group><year>1843</year><source>Grundzüge der Botanik</source><publisher-name>C. Gerold</publisher-name><publisher-loc>Wien</publisher-loc><size units="page">494</size></element-citation></ref><ref id="B7524038"><element-citation xmlns:xlink="http://www.w3.org/1999/xlink" publication-type="article" xlink:type="simple"><person-group person-group-type="author"><name name-style="western"><surname>Rachinsky</surname><given-names>S.</given-names></name></person-group><year>1866</year><article-title>Moscow Flora [review]</article-title><source>Russkii Vestnik</source><volume>61</volume><fpage>611</fpage><lpage>649</lpage><comment content-type="language">Russian</comment></element-citation></ref><ref id="B7331134"><element-citation xmlns:xlink="http://www.w3.org/1999/xlink" publication-type="article" xlink:type="simple"><person-group person-group-type="author"><name name-style="western"><surname>Klinge</surname><given-names>J.</given-names></name></person-group><year>1887</year><article-title><italic><tp:taxon-name><tp:taxon-name-part taxon-name-part-type="genus" reg="Bunias">Bunias</tp:taxon-name-part><tp:taxon-name-part taxon-name-part-type="species" reg="orientalis">orientalis</tp:taxon-name-part></tp:taxon-name></italic> L., die Zackenschote</article-title><source>Baltische Wochenschrift für Landwirtschaft, Gewerbfleiss und Handel</source><volume>25</volume><issue>25</issue><fpage>257</fpage><lpage>260</lpage></element-citation></ref><ref id="B7427872"><element-citation xmlns:xlink="http://www.w3.org/1999/xlink" publication-type="book" xlink:type="simple"><person-group person-group-type="author"><name name-style="western"><surname>Loiseleur Deslongchamps</surname><given-names>J. L.A.</given-names></name></person-group><year>1807</year><source>Flora Gallica</source><volume>2</volume><publisher-name>M. Migneret</publisher-name><publisher-loc>Paris</publisher-loc><size units="page">337-742</size></element-citation></ref><ref id="B7434717"><element-citation xmlns:xlink="http://www.w3.org/1999/xlink" publication-type="book" xlink:type="simple"><person-group person-group-type="author"><name name-style="western"><surname>Curtis</surname><given-names>W.</given-names></name></person-group><year>1812</year><source>Practical observations on the British grasses</source><edition>2nd Edition</edition><publisher-name>H.D. Symonds</publisher-name><publisher-loc>London</publisher-loc><size units="page">116</size></element-citation></ref><ref id="B7434709"><element-citation xmlns:xlink="http://www.w3.org/1999/xlink" publication-type="book" xlink:type="simple"><person-group person-group-type="author"><name name-style="western"><surname>Sinclair</surname><given-names>G.</given-names></name></person-group><year>1825</year><source>Hortus gramineus Woburnensis</source><edition>2 ed</edition><publisher-name>J. Ridgway</publisher-name><publisher-loc>London</publisher-loc></element-citation></ref><ref id="B7434701"><element-citation xmlns:xlink="http://www.w3.org/1999/xlink" publication-type="book" xlink:type="simple"><person-group person-group-type="author"><name name-style="western"><surname>Lawson</surname><given-names>P.</given-names></name><name name-style="western"><surname>Lawson</surname><given-names>C.</given-names></name></person-group><year>1836</year><source>The agriculturist's manual</source><publisher-name>W. Blackwood &amp; sons</publisher-name><publisher-loc>Edinburgh</publisher-loc></element-citation></ref><ref id="B7434725"><element-citation xmlns:xlink="http://www.w3.org/1999/xlink" publication-type="article" xlink:type="simple"><person-group person-group-type="author"><name name-style="western"><surname>Suominen</surname><given-names>J.</given-names></name></person-group><year>1979</year><article-title>The grain immigrant flora of Finland</article-title><source>Acta Botanica Fennica</source><volume>111</volume><fpage>1</fpage><lpage>108</lpage></element-citation></ref><ref id="B7434742"><element-citation xmlns:xlink="http://www.w3.org/1999/xlink" publication-type="chapter" xlink:type="simple"><person-group person-group-type="author"><name name-style="western"><surname>Pyšek</surname><given-names>P.</given-names></name><name name-style="western"><surname>Chytrý</surname><given-names>M.</given-names></name><name name-style="western"><surname>Pergl</surname><given-names>J.</given-names></name><name name-style="western"><surname>Wild</surname><given-names>J.</given-names></name><name name-style="western"><surname>Sádlo</surname><given-names>J.</given-names></name></person-group><year>2017</year><chapter-title>Plant invasions</chapter-title><person-group person-group-type="editor"><name name-style="western"><surname>Chytrý</surname><given-names>M.</given-names></name><name name-style="western"><surname>Danihelka</surname><given-names>J.</given-names></name><name name-style="western"><surname>Kaplan</surname><given-names>Z.</given-names></name><name name-style="western"><surname>Pyšek</surname><given-names>P.</given-names></name></person-group><source>Flora and vegetation of the Czech Republic</source><publisher-name>Springer</publisher-name><size units="page">339-398</size><pub-id pub-id-type="doi">10.1007/978-3-319-63181-3_8</pub-id></element-citation></ref><ref id="B7434693"><element-citation xmlns:xlink="http://www.w3.org/1999/xlink" publication-type="book" xlink:type="simple"><person-group person-group-type="author"><name name-style="western"><surname>Fries</surname><given-names>E. M.</given-names></name></person-group><year>1845</year><source>Summa vegetabilium Scandinaviae</source><volume>1</volume><publisher-name>A. Bonnier</publisher-name><publisher-loc>Stockholm</publisher-loc></element-citation></ref><ref id="B7434680"><element-citation xmlns:xlink="http://www.w3.org/1999/xlink" publication-type="chapter" xlink:type="simple"><person-group person-group-type="author"><name name-style="western"><surname>Woll</surname><given-names>W. F.</given-names></name></person-group><year>1899</year><chapter-title>Scandinavian seed-control stations</chapter-title><person-group person-group-type="editor"><name name-style="western"><surname>True</surname><given-names>A. C.</given-names></name><etal/></person-group><source>Experiment station record</source><volume>10</volume><publisher-name>Gouvernment Printing Office</publisher-name><publisher-loc>Washington</publisher-loc><size units="page">4-15</size></element-citation></ref><ref id="B7381197"><element-citation xmlns:xlink="http://www.w3.org/1999/xlink" publication-type="article" xlink:type="simple"><person-group person-group-type="author"><name name-style="western"><surname>Jehlík</surname><given-names>V.</given-names></name><name name-style="western"><surname>Slavík</surname><given-names>B.</given-names></name></person-group><year>1968</year><article-title>Beitrag zum Erkennen des Verbreitungscharacters der Art <italic><tp:taxon-name><tp:taxon-name-part taxon-name-part-type="genus" reg="Bunias">Bunias</tp:taxon-name-part><tp:taxon-name-part taxon-name-part-type="species" reg="orientalis">orientalis</tp:taxon-name-part></tp:taxon-name></italic> L. in der Tschechoslovakei</article-title><source>Preslia</source><volume>40</volume><fpage>274</fpage><lpage>293</lpage></element-citation></ref><ref id="B7429985"><element-citation xmlns:xlink="http://www.w3.org/1999/xlink" publication-type="article" xlink:type="simple"><person-group person-group-type="author"><name name-style="western"><surname>Jehlík</surname><given-names>V.</given-names></name><name name-style="western"><surname>Hejný</surname><given-names>S.</given-names></name></person-group><year>1974</year><article-title>Main migration routes of adventitious plants in Czechoslovakia</article-title><source>Folia Geobotanica &amp; Phytotaxonomica</source><volume>9</volume><issue>3</issue><fpage>241</fpage><lpage>248</lpage><pub-id pub-id-type="doi">10.1007/BF02853146</pub-id></element-citation></ref><ref id="B7435571"><element-citation xmlns:xlink="http://www.w3.org/1999/xlink" publication-type="article" xlink:type="simple"><person-group person-group-type="author"><name name-style="western"><surname>Kiełtyk</surname><given-names>Piotr</given-names></name></person-group><year>2014</year><article-title>Distribution pattern of the invasive alien plant <italic><tp:taxon-name><tp:taxon-name-part taxon-name-part-type="genus" reg="Bunias">Bunias</tp:taxon-name-part><tp:taxon-name-part taxon-name-part-type="species" reg="orientalis">orientalis</tp:taxon-name-part></tp:taxon-name></italic> in Rów Podtatrzański trench, north of the Tatra Mts, Poland</article-title><source>Biologia</source><volume>69</volume><issue>3</issue><fpage>323</fpage><lpage>331</lpage><pub-id pub-id-type="doi">10.2478/s11756-013-0319-7</pub-id></element-citation></ref><ref id="B7434775"><element-citation xmlns:xlink="http://www.w3.org/1999/xlink" publication-type="article" xlink:type="simple"><person-group person-group-type="author"><name name-style="western"><surname>Celka</surname><given-names>Zbigniew</given-names></name></person-group><year>2011</year><article-title>Relics of cultivation in the vascular flora of medieval West Slavic settlements and castles</article-title><source>Biodiversity: Research and Conservation</source><volume>22</volume><fpage>1</fpage><lpage>110</lpage><pub-id pub-id-type="doi">10.2478/v10119-011-0011-0</pub-id></element-citation></ref><ref id="B7331125"><element-citation xmlns:xlink="http://www.w3.org/1999/xlink" publication-type="article" xlink:type="simple"><person-group person-group-type="author"><name name-style="western"><surname>Dashkovsky</surname><given-names>P. K.</given-names></name><name name-style="western"><surname>Silantieva</surname><given-names>M. M.</given-names></name><name name-style="western"><surname>Speranskaya</surname><given-names>N. Y.</given-names></name><name name-style="western"><surname>Sinitsina</surname><given-names>T. A.</given-names></name></person-group><year>2014</year><article-title>Vegetable remains from the barrow 19 of the Chineta II burial ground (North-West Altay)</article-title><source>Vestnik Novosibirskogo Gosudarstvennogo Universiteta, Seriya: Istoriya, Filologiya</source><volume>13</volume><issue>7</issue><fpage>29</fpage><lpage>35</lpage><comment content-type="language">Russian</comment></element-citation></ref><ref id="B7427889"><element-citation xmlns:xlink="http://www.w3.org/1999/xlink" publication-type="book" xlink:type="simple"><person-group person-group-type="author"><name name-style="western"><surname>Ledebour</surname><given-names>C. F.</given-names></name></person-group><year>1841</year><source>Flora Rossica</source><volume>1(1)</volume><publisher-name>E. Schweizerbart</publisher-name><publisher-loc>Stuttgart</publisher-loc><size units="page">1-240</size></element-citation></ref><ref id="B7427926"><element-citation xmlns:xlink="http://www.w3.org/1999/xlink" publication-type="book" xlink:type="simple"><person-group person-group-type="author"><name name-style="western"><surname>Krylov</surname><given-names>P. N.</given-names></name></person-group><year>1931</year><source>Flora of Western Siberia</source><volume>6</volume><publisher-name>Botanical Branch of Russian Society of Naturalist in Tomsk</publisher-name><publisher-loc>Tomsk</publisher-loc><size units="page">1229-1448</size><comment content-type="language">Russian</comment></element-citation></ref><ref id="B7429875"><element-citation xmlns:xlink="http://www.w3.org/1999/xlink" publication-type="chapter" xlink:type="simple"><person-group person-group-type="author"><name name-style="western"><surname>Vasilieva</surname><given-names>A. N.</given-names></name></person-group><year>1961</year><chapter-title>
            <tp:taxon-name><tp:taxon-name-part taxon-name-part-type="family">Brassicaceae</tp:taxon-name-part></tp:taxon-name>
          </chapter-title><person-group person-group-type="editor"><name name-style="western"><surname>Pavlov</surname><given-names>N. V.</given-names></name></person-group><source>Flora of Kazakhstan</source><volume>4</volume><publisher-name>Academy of Sciences of the Kazakh SSR</publisher-name><publisher-loc>Alma-Ata</publisher-loc><size units="page">171-339</size><comment content-type="language">Russian</comment></element-citation></ref><ref id="B7429912"><element-citation xmlns:xlink="http://www.w3.org/1999/xlink" publication-type="chapter" xlink:type="simple"><person-group person-group-type="author"><name name-style="western"><surname>Vasilieva</surname><given-names>A. N.</given-names></name></person-group><year>1969</year><chapter-title>
            <tp:taxon-name><tp:taxon-name-part taxon-name-part-type="family">Brassicaceae</tp:taxon-name-part></tp:taxon-name>
          </chapter-title><person-group person-group-type="editor"><name name-style="western"><surname>Goloskokov</surname><given-names>V. P.</given-names></name></person-group><source>Illustrated manual of vascular plants of Kazakhstan</source><volume>1</volume><publisher-name>Science Publishers</publisher-name><publisher-loc>Alma-Ata</publisher-loc><size units="page">410-474</size><comment content-type="language">Russian</comment></element-citation></ref><ref id="B7429764"><element-citation xmlns:xlink="http://www.w3.org/1999/xlink" publication-type="chapter" xlink:type="simple"><person-group person-group-type="author"><name name-style="western"><surname>Nabiev</surname><given-names>M. M.</given-names></name></person-group><year>1974</year><chapter-title><italic><tp:taxon-name><tp:taxon-name-part taxon-name-part-type="genus" reg="Bunias">Bunias</tp:taxon-name-part></tp:taxon-name></italic> L.</chapter-title><person-group person-group-type="editor"><name name-style="western"><surname>Pakhomova</surname><given-names>M. G.</given-names></name></person-group><source>Manual of vascular plants of Central Asia</source><volume>4</volume><publisher-name>Science Publishers</publisher-name><publisher-loc>Tashkent</publisher-loc><size units="page">98-99</size><comment content-type="language">Russian</comment></element-citation></ref><ref id="B7336322"><element-citation xmlns:xlink="http://www.w3.org/1999/xlink" publication-type="website" xlink:type="simple"><person-group person-group-type="author"><name name-style="western"><surname>Plantarium</surname></name></person-group><article-title>Plants and lichens of Russia and neighboring countries: open online galleries and plant identification guide</article-title><uri xlink:type="simple">https://www.plantarium.ru/lang/en.html</uri><date-in-citation content-type="access-date">2021-07-12T00:00:00+03:00</date-in-citation></element-citation></ref><ref id="B7331116"><element-citation xmlns:xlink="http://www.w3.org/1999/xlink" publication-type="article" xlink:type="simple"><person-group person-group-type="author"><name name-style="western"><surname>Lazkov</surname><given-names>G. A.</given-names></name><name name-style="western"><surname>Sennikov</surname><given-names>A. N.</given-names></name><name name-style="western"><surname>Tojibaev</surname><given-names>K.</given-names></name><name name-style="western"><surname>Sultanova</surname><given-names>B.</given-names></name></person-group><year>2011</year><article-title>New and rare adventive plants from Kyrgyzstan and Uzbekistan</article-title><source>Novosti Sistematiki Vysshikh Rastenii</source><volume>42</volume><fpage>226</fpage><lpage>231</lpage><comment content-type="language">Russian</comment></element-citation></ref><ref id="B7434660"><element-citation xmlns:xlink="http://www.w3.org/1999/xlink" publication-type="chapter" xlink:type="simple"><person-group person-group-type="author"><name name-style="western"><surname>Jarmolenko</surname><given-names>A. V.</given-names></name><name name-style="western"><surname>Vasilchenko</surname><given-names>I. T.</given-names></name></person-group><year>1934</year><chapter-title>
            <tp:taxon-name><tp:taxon-name-part taxon-name-part-type="family">Brassicaceae</tp:taxon-name-part></tp:taxon-name>
          </chapter-title><person-group person-group-type="editor"><name name-style="western"><surname>Keller</surname><given-names>B. A.</given-names></name><name name-style="western"><surname>Lyubimenko</surname><given-names>V. N.</given-names></name><name name-style="western"><surname>Maltsev</surname><given-names>A. I.</given-names></name><name name-style="western"><surname>Fedtschenko</surname><given-names>B. A.</given-names></name><name name-style="western"><surname>Schischkin</surname><given-names>B. K.</given-names></name><name name-style="western"><surname>Rozhevits</surname><given-names>R. Y.</given-names></name><name name-style="western"><surname>Kamensky</surname><given-names>K. V.</given-names></name></person-group><source>Weedy plants of the USSR</source><volume>3</volume><publisher-name>Academy of Sciences of the USSR</publisher-name><publisher-loc>Leningrad</publisher-loc><size units="page">24-107</size><comment content-type="language">Russian</comment></element-citation></ref><ref id="B7381170"><element-citation xmlns:xlink="http://www.w3.org/1999/xlink" publication-type="article" xlink:type="simple"><person-group person-group-type="author"><name name-style="western"><surname>Steinlein</surname><given-names>T.</given-names></name><name name-style="western"><surname>Dietz</surname><given-names>H.</given-names></name><name name-style="western"><surname>Ullmann</surname><given-names>I.</given-names></name></person-group><year>1996</year><article-title>Growth patterns of the alien perennial <italic><tp:taxon-name><tp:taxon-name-part taxon-name-part-type="genus" reg="Bunias">Bunias</tp:taxon-name-part><tp:taxon-name-part taxon-name-part-type="species" reg="orientalis">orientalis</tp:taxon-name-part></tp:taxon-name></italic> L. (<tp:taxon-name><tp:taxon-name-part taxon-name-part-type="family">Brassicaceae</tp:taxon-name-part></tp:taxon-name>) underlying its rising dominance in some native plant assemblages</article-title><source>Vegetatio</source><volume>125</volume><issue>1</issue><fpage>73</fpage><lpage>82</lpage><uri xlink:type="simple">http://www.jstor.org/stable/20048708</uri><pub-id pub-id-type="doi">10.1007/BF00045206</pub-id></element-citation></ref><ref id="B7381161"><element-citation xmlns:xlink="http://www.w3.org/1999/xlink" publication-type="article" xlink:type="simple"><person-group person-group-type="author"><name name-style="western"><surname>Woitke</surname><given-names>Markus</given-names></name><name name-style="western"><surname>Dietz</surname><given-names>Hansjörg</given-names></name></person-group><year>2002</year><article-title>Shifts in dominance of native and invasive plants in experimental patches of vegetation</article-title><source>Perspectives in Plant Ecology, Evolution and Systematics</source><volume>5</volume><issue>3</issue><fpage>165</fpage><lpage>184</lpage><pub-id pub-id-type="doi">10.1078/1433-8319-00032</pub-id></element-citation></ref></ref-list></tp:taxon-treatment>
