# Supplementary material for: The first checklist of alien vascular plants of Kyrgyzstan, with new records and critical evaluation of earlier data. Contribution 1
Source: Biodivers Data J. 2021 Nov 9;9:e75590. doi: 10.3897/BDJ.9.e75590 (PMC8595221; doi:10.3897/BDJ.9.e75590)
Supplement: XML Treatment for Erigeron annuus [file BDJ.9.e75590-treatment3.xml]

<!DOCTYPE tp:taxon-treatment
  PUBLIC "-//TaxonX//DTD Taxonomic Treatment Publishing DTD v0 20100105//EN" "tax-treatment-NSO.dtd">
<tp:taxon-treatment xmlns:tp="http://www.plazi.org/taxpub"><tp:treatment-meta><mixed-citation publication-type="journal"><person-group><name><surname>Sennikov</surname><given-names>Alexander N.</given-names></name><name><surname>Lazkov</surname><given-names>Georgy A.</given-names></name></person-group><article-title>The first checklist of alien vascular plants of Kyrgyzstan, with new records and critical evaluation of earlier data. Contribution 1</article-title><source>Biodivers Data J</source><day>09</day><month>11</month><year>2021</year><volume>9</volume><pub-id pub-id-type="doi">10.3897/BDJ.9.e75590</pub-id></mixed-citation></tp:treatment-meta><tp:nomenclature><tp:taxon-name>
            <object-id xmlns:xlink="http://www.w3.org/1999/xlink" content-type="arpha" xlink:type="simple">42AE86FA-FE38-56FC-9973-73C1BFA2A3C9</object-id>
            <tp:taxon-name-part taxon-name-part-type="genus">Erigeron</tp:taxon-name-part>
            <tp:taxon-name-part taxon-name-part-type="species">annuus</tp:taxon-name-part>
            <object-id xmlns:xlink="http://www.w3.org/1999/xlink" xlink:type="simple" object-id-type="IPNI">urn:lsid:ipni.org:names:77216525-1</object-id>
          </tp:taxon-name><tp:taxon-authority>(L.) Desf. 1804</tp:taxon-authority><tp:nomenclature-citation-list><tp:nomenclature-citation><tp:taxon-name>
                <tp:taxon-name-part taxon-name-part-type="genus" reg="Erigeron">Erigeron</tp:taxon-name-part>
                <tp:taxon-name-part taxon-name-part-type="species" reg="annuus">annuus</tp:taxon-name-part>
              </tp:taxon-name><comment> (L.) Desf., Tabl. École Bot.: 102 (1804) — <italic><tp:taxon-name><tp:taxon-name-part taxon-name-part-type="genus" reg="Aster">Aster</tp:taxon-name-part><tp:taxon-name-part taxon-name-part-type="species" reg="annuus">annuus</tp:taxon-name-part></tp:taxon-name></italic> L., Sp. Pl. 2: 875 (1753) — <italic><tp:taxon-name><tp:taxon-name-part taxon-name-part-type="genus" reg="Phalacroloma">Phalacroloma</tp:taxon-name-part><tp:taxon-name-part taxon-name-part-type="species" reg="annuum">annuum</tp:taxon-name-part></tp:taxon-name></italic> (L.) Dumort., Fl. Belg.: 67 (1827) — <italic><tp:taxon-name><tp:taxon-name-part taxon-name-part-type="genus" reg="Stenactis">Stenactis</tp:taxon-name-part><tp:taxon-name-part taxon-name-part-type="species" reg="annua">annua</tp:taxon-name-part></tp:taxon-name></italic> (L.) Nees, Gen. Sp. Aster.: 273 (1832).</comment></tp:nomenclature-citation><tp:nomenclature-citation><tp:taxon-name>
                <tp:taxon-name-part taxon-name-part-type="genus">Erigeron</tp:taxon-name-part>
                <tp:taxon-name-part taxon-name-part-type="species">annuus</tp:taxon-name-part>
              </tp:taxon-name><comment> <tp:taxon-name><tp:taxon-name-part taxon-name-part-type="genus" reg="Erigeron">Erigeron</tp:taxon-name-part><tp:taxon-name-part taxon-name-part-type="species" reg="ramosus">ramosus</tp:taxon-name-part><tp:taxon-name-part taxon-name-part-type="infraspecific-rank">var.</tp:taxon-name-part><tp:taxon-name-part taxon-name-part-type="variety" reg="septentrionalis">septentrionalis</tp:taxon-name-part></tp:taxon-name><tp:taxon-name><tp:taxon-name-part taxon-name-part-type="genus" reg="Erigeron">Erigeron</tp:taxon-name-part><tp:taxon-name-part taxon-name-part-type="species" reg="annuus">annuus</tp:taxon-name-part><tp:taxon-name-part taxon-name-part-type="infraspecific-rank">subsp.</tp:taxon-name-part><tp:taxon-name-part taxon-name-part-type="subspecies" reg="septentrionalis">septentrionalis</tp:taxon-name-part></tp:taxon-name><tp:taxon-name><tp:taxon-name-part taxon-name-part-type="genus" reg="Stenactis">Stenactis</tp:taxon-name-part><tp:taxon-name-part taxon-name-part-type="species" reg="annua">annua</tp:taxon-name-part><tp:taxon-name-part taxon-name-part-type="infraspecific-rank">subsp.</tp:taxon-name-part><tp:taxon-name-part taxon-name-part-type="subspecies" reg="septentrionalis">septentrionalis</tp:taxon-name-part></tp:taxon-name><italic><tp:taxon-name><tp:taxon-name-part taxon-name-part-type="genus" reg="Stenactis">Stenactis</tp:taxon-name-part><tp:taxon-name-part taxon-name-part-type="species" reg="septentrionalis">septentrionalis</tp:taxon-name-part></tp:taxon-name></italic><tp:taxon-name><tp:taxon-name-part taxon-name-part-type="genus" reg="Phalacroloma">Phalacroloma</tp:taxon-name-part><tp:taxon-name-part taxon-name-part-type="species" reg="annuum">annuum</tp:taxon-name-part><tp:taxon-name-part taxon-name-part-type="infraspecific-rank">subsp.</tp:taxon-name-part><tp:taxon-name-part taxon-name-part-type="subspecies" reg="septentrionale">septentrionale</tp:taxon-name-part></tp:taxon-name><italic><tp:taxon-name><tp:taxon-name-part taxon-name-part-type="genus" reg="Phalacroloma">Phalacroloma</tp:taxon-name-part><tp:taxon-name-part taxon-name-part-type="species" reg="septentrionale">septentrionale</tp:taxon-name-part></tp:taxon-name></italic></comment></tp:nomenclature-citation></tp:nomenclature-citation-list></tp:nomenclature><tp:treatment-sec sec-type="Diagnosis"><title>Diagnosis</title><p>In the group of <italic><tp:taxon-name><tp:taxon-name-part taxon-name-part-type="genus" reg="Erigeron">Erigeron</tp:taxon-name-part><tp:taxon-name-part taxon-name-part-type="species" reg="annuus">annuus</tp:taxon-name-part></tp:taxon-name></italic> s.l., <italic><tp:taxon-name><tp:taxon-name-part taxon-name-part-type="genus" reg="Erigeron">E.</tp:taxon-name-part><tp:taxon-name-part taxon-name-part-type="species" reg="annuus">annuus</tp:taxon-name-part></tp:taxon-name></italic> s.str. can be distinguished by its narrower cauline leaves with less prominent teeth, white ray flowers and involucres with hairs 0.8–1.2(1.5) mm long (<xref ref-type="bibr" rid="B7353461">Sennikov and Kurtto 2019</xref>).</p></tp:treatment-sec><tp:treatment-sec sec-type="Distribution"><title>Distribution</title><sec sec-type="Native distribution"><title>Native distribution</title><p>North America (Canada, USA, Mexico).</p></sec><sec sec-type="Secondary distribution"><title>Secondary distribution</title><p>Neophyte in Europe and Asia. In Europe, this species belongs to the most widely distributed alien vascular plants (<xref ref-type="bibr" rid="B7430092">Lambdon et al. 2008</xref>). It is also listed among the most dangerous invasive species in Russia (<xref ref-type="bibr" rid="B7430251">Dgebuadze et al. 2018</xref>).</p></sec><sec sec-type="Distribution in Central Asia"><title>Distribution in Central Asia</title><p>Kyrgyzstan, Uzbekistan.</p><p><xref ref-type="bibr" rid="B7353470">Tulaganova (1993)</xref> reported <italic><tp:taxon-name><tp:taxon-name-part taxon-name-part-type="genus" reg="Erigeron">Erigeron</tp:taxon-name-part><tp:taxon-name-part taxon-name-part-type="species" reg="annuus">annuus</tp:taxon-name-part></tp:taxon-name></italic> s.l. from Almaty City, Kazakhstan. This was the first record of this species complex published in Central Asia. A recent record from the same area, situated close to the Botanical Garden and the National University (<xref ref-type="bibr" rid="B7356184">iNaturalist 2021</xref>), shows that this population belongs to <italic><tp:taxon-name><tp:taxon-name-part taxon-name-part-type="genus" reg="Erigeron">E.</tp:taxon-name-part><tp:taxon-name-part taxon-name-part-type="species" reg="lilacinus">lilacinus</tp:taxon-name-part></tp:taxon-name></italic> as defined by <xref ref-type="bibr" rid="B7353461">Sennikov and Kurtto (2019)</xref>.</p><p>In Tajikistan, this species, broadly defined following <xref ref-type="bibr" rid="B7368505">Frey et al. (2003)</xref>, was reported from Dushanbe City (<xref ref-type="bibr" rid="B7364605">Nobis et al. 2017</xref>). The plants photographed in Dushanbe by Dzhamshed Sattarov (<xref ref-type="bibr" rid="B7336322">Plantarium 2021</xref>) have broad and coarsely dentate leaves and lilac flowers and, therefore, correspond to <italic><tp:taxon-name><tp:taxon-name-part taxon-name-part-type="genus" reg="Erigeron">E.</tp:taxon-name-part><tp:taxon-name-part taxon-name-part-type="species" reg="lilacinus">lilacinus</tp:taxon-name-part></tp:taxon-name></italic> (<xref ref-type="bibr" rid="B7353461">Sennikov and Kurtto 2019</xref>).</p><p>Our new reports of this species (as currently defined) provide its first reliable records from Central Asia and extend its known secondary distribution to Kyrgyzstan and Uzbekistan.</p><p>In Uzbekistan, the species was first recorded by Tulkin Tillaev in 2020 from meadows in Ulug'bek District of Tashkent City (<xref ref-type="bibr" rid="B7336322">Plantarium 2021</xref>). It forms a large population, which is apparently established.</p></sec><sec sec-type="Distribution in Kyrgyzstan"><title>Distribution in Kyrgyzstan</title><p>Western Tian-Shan (Fig. <xref ref-type="fig" rid="F7430542">5</xref>).</p><p>We found large populations of this species along the Avletim River (downstream from Avletim Village) and the Kojo-Ata River (downstream from Arkyt Village up to the Avletim River), including the vicinities of Arkyt Village. The populations around Arkyt (Fig. <xref ref-type="fig" rid="F7411427">6</xref>) have been observed during multiple visits since 2009. In this area, the species is connected with managed meadows (used for hay-making) but occurs extensively also on natural meadows along river sides.</p><p>As observed in the Caucasus, the invasion of <italic><tp:taxon-name><tp:taxon-name-part taxon-name-part-type="genus" reg="Erigeron">Erigeron</tp:taxon-name-part><tp:taxon-name-part taxon-name-part-type="species" reg="annuus">annuus</tp:taxon-name-part></tp:taxon-name></italic> may be highly aggressive on hay meadows and pastures of mountainous areas up to high elevations (<xref ref-type="bibr" rid="B7354836">Pshegusov et al. 2020</xref>), and its further spread in Kyrgyzstan is therefore expected.</p><p>In the Sary-Chelek Nature Reserve, the species was found at elevations between 1000 and 1300 m, which are optimal for grasslands and forb meadows. The upper altitudinal limit observed at 1000 a.s.l. in the Swiss Alps in Europe (<xref ref-type="bibr" rid="B7430396">Trtikova et al. 2010</xref>) is not valid in the Tian-Shan Mountains.</p></sec></tp:treatment-sec><tp:treatment-sec sec-type="Ecology"><title>Ecology</title><p>Prairies and meadows in the native distribution area; managed meadows and ruderal places in the secondary distribution area. In Europe, this species belongs to the three most invasive neophytes occurring in natural and semi-natural grasslands (<xref ref-type="bibr" rid="B7359408">Axmanová et al. 2021</xref>).</p></tp:treatment-sec><tp:treatment-sec sec-type="Biology"><title>Biology</title><p>Annual or biennial. The species is characterised by very high seed productivity (<xref ref-type="bibr" rid="B7430299">Stratton 1991</xref>) and easily colonises bare or disturbed grounds (<xref ref-type="bibr" rid="B7430326">Stratton 1992</xref>). The seeds of <italic><tp:taxon-name><tp:taxon-name-part taxon-name-part-type="genus" reg="Erigeron">Erigeron</tp:taxon-name-part><tp:taxon-name-part taxon-name-part-type="species" reg="annuus">annuus</tp:taxon-name-part></tp:taxon-name></italic> were found to inhibit the development of seedlings of some other species (<xref ref-type="bibr" rid="B7430452">Oh et al. 2002</xref>, <xref ref-type="bibr" rid="B7430438">Kudryavtseva et al. 2020</xref>).</p></tp:treatment-sec><tp:treatment-sec sec-type="Notes"><title>Notes</title><p>The taxonomy, nomenclature, native and secondary distributions of species-level taxa in the complex of <italic><tp:taxon-name><tp:taxon-name-part taxon-name-part-type="genus" reg="Erigeron">Erigeron</tp:taxon-name-part><tp:taxon-name-part taxon-name-part-type="species" reg="annuus">annuus</tp:taxon-name-part></tp:taxon-name></italic> s.l. were resolved by <xref ref-type="bibr" rid="B7353461">Sennikov and Kurtto (2019)</xref>.</p></tp:treatment-sec><tp:treatment-sec sec-type="Introduction to Kyrgyzstan"><title>Introduction to Kyrgyzstan</title><sec sec-type="Period of introduction"><title>Period of introduction</title><p>Neophyte.</p><p>The species was first recorded in the wild in 2009 and had apparently arrived during the period of the independence of Kyrgyzstan, in the 2000s.</p></sec><sec sec-type="Pathways of introduction"><title>Pathways of introduction</title><p>Transport - Contaminant: Contaminated bait.</p><p>Similarly to <italic><tp:taxon-name><tp:taxon-name-part taxon-name-part-type="genus" reg="Bunias">Bunias</tp:taxon-name-part><tp:taxon-name-part taxon-name-part-type="species" reg="orientalis">orientalis</tp:taxon-name-part></tp:taxon-name></italic>, this species was seemingly introduced to the Sary-Chelek Nature Reserve as a contaminant of imported fodder from Russia, where it is known as one of the most widely distributed invasive plants (<xref ref-type="bibr" rid="B7354813">Vinogradova et al. 2018</xref>). This species is highly favoured by mowing, which promotes its local invasion (<xref ref-type="bibr" rid="B7354825">Song et al. 2018</xref>); that was apparently the case in Kyrgyzstan, where it was unintentionally dispersed by the inhabitants of Arkyt Village, who used the territory intensely for hay-making (Sennikov &amp; Lazkov, pers. obs.).</p><p>Further dispersal occurs by wind and human management.</p></sec><sec sec-type="Invasion status"><title>Invasion status</title><p>Fully naturalised, highly invasive.</p></sec><sec sec-type="Evidence of impact"><title>Evidence of impact</title><p>Agriculture - moderate impact (weed of pastures and hay-making meadows, with limited distribution; not recorded in crop production areas). Native ecosystems - moderate impact (invading riversides, grasslands and other meadows, with limited distribution). Urban areas - minor impact (very rare ruderal plant in populated places, including private gardens).</p></sec><sec sec-type="Trend"><title>Trend</title><p>Increasing (observed).</p></sec></tp:treatment-sec><tp:treatment-sec><!--Section generated to contain objects referenced in tp:taxon-treatment.--><fig id="F7430542" position="float" orientation="portrait"><object-id xmlns:xlink="http://www.w3.org/1999/xlink" content-type="arpha" xlink:type="simple">B1B775AA-572D-5151-A953-3A7B87C93460</object-id><object-id xmlns:xlink="http://www.w3.org/1999/xlink" content-type="doi" xlink:type="simple">10.3897/BDJ.9.e75590.figure5</object-id><label>Figure 5.</label><caption><p>Distribution of <italic><tp:taxon-name><tp:taxon-name-part taxon-name-part-type="genus" reg="Erigeron">Erigeron</tp:taxon-name-part><tp:taxon-name-part taxon-name-part-type="species" reg="annuus">annuus</tp:taxon-name-part></tp:taxon-name></italic> (dots) and <italic><tp:taxon-name><tp:taxon-name-part taxon-name-part-type="genus" reg="Erigeron">E.</tp:taxon-name-part><tp:taxon-name-part taxon-name-part-type="species" reg="lilacinus">lilacinus</tp:taxon-name-part></tp:taxon-name></italic> (triangles) in Kyrgyzstan.</p></caption><graphic xmlns:xlink="http://www.w3.org/1999/xlink" xlink:href="bdj-09-e75590-g005.png" position="float" id="oo_588645.png" orientation="portrait" xlink:type="simple"><uri content-type="original_file" xlink:type="simple">https://binary.pensoft.net/fig/588645</uri></graphic></fig><fig id="F7411427" position="float" orientation="portrait"><object-id xmlns:xlink="http://www.w3.org/1999/xlink" content-type="arpha" xlink:type="simple">DAEAEFD9-3714-565F-81A2-8D63CC657FB3</object-id><object-id xmlns:xlink="http://www.w3.org/1999/xlink" content-type="doi" xlink:type="simple">10.3897/BDJ.9.e75590.figure6</object-id><label>Figure 6.</label><caption><p>Large stands of <italic><tp:taxon-name><tp:taxon-name-part taxon-name-part-type="genus" reg="Erigeron">Erigeron</tp:taxon-name-part><tp:taxon-name-part taxon-name-part-type="species" reg="annuus">annuus</tp:taxon-name-part></tp:taxon-name></italic> s. str. in the Sary-Chelek Nature Reserve (photo by A. Sennikov, 12 July 2016).</p></caption><graphic xmlns:xlink="http://www.w3.org/1999/xlink" xlink:href="bdj-09-e75590-g006.jpg" position="float" id="oo_578272.JPG" orientation="portrait" xlink:type="simple"><uri content-type="original_file" xlink:type="simple">https://binary.pensoft.net/fig/578272</uri></graphic></fig></tp:treatment-sec><ref-list><ref id="B7353461"><element-citation xmlns:xlink="http://www.w3.org/1999/xlink" publication-type="article" xlink:type="simple"><person-group person-group-type="author"><name name-style="western"><surname>Sennikov</surname><given-names>A. N.</given-names></name><name name-style="western"><surname>Kurtto</surname><given-names>A.</given-names></name></person-group><year>2019</year><article-title>The taxonomy and invasion status assessment of <italic><tp:taxon-name><tp:taxon-name-part taxon-name-part-type="genus" reg="Erigeron">Erigeron</tp:taxon-name-part><tp:taxon-name-part taxon-name-part-type="species" reg="annuus">annuus</tp:taxon-name-part></tp:taxon-name></italic> s.l. (<tp:taxon-name><tp:taxon-name-part taxon-name-part-type="family">Asteraceae</tp:taxon-name-part></tp:taxon-name>) in East Fennoscandia</article-title><source>Memoranda Societatis pro Fauna et Flora Fennica</source><volume>95</volume><fpage>40</fpage><lpage>59</lpage></element-citation></ref><ref id="B7430092"><element-citation xmlns:xlink="http://www.w3.org/1999/xlink" publication-type="article" xlink:type="simple"><person-group person-group-type="author"><name name-style="western"><surname>Lambdon</surname><given-names>P. V.</given-names></name><name name-style="western"><surname>Pyšek</surname><given-names>P.</given-names></name><name name-style="western"><surname>Basnou</surname><given-names>C.</given-names></name><name name-style="western"><surname>Hejda</surname><given-names>M.</given-names></name><name name-style="western"><surname>Arianoutsou</surname><given-names>M.</given-names></name><name name-style="western"><surname>Essl</surname><given-names>F.</given-names></name><name name-style="western"><surname>Jarošík</surname><given-names>V.</given-names></name><name name-style="western"><surname>Pergl</surname><given-names>J.</given-names></name><name name-style="western"><surname>Winter</surname><given-names>M.</given-names></name><name name-style="western"><surname>Anastasiu</surname><given-names>P.</given-names></name><name name-style="western"><surname>Andriopoulos</surname><given-names>P.</given-names></name><name name-style="western"><surname>Bazos</surname><given-names>I.</given-names></name><name name-style="western"><surname>Brundu</surname><given-names>G.</given-names></name><name name-style="western"><surname>Celesti-Grapow</surname><given-names>L.</given-names></name><name name-style="western"><surname>Chassot</surname><given-names>P.</given-names></name><name name-style="western"><surname>Delipetrou</surname><given-names>P.</given-names></name><name name-style="western"><surname>Josefsson</surname><given-names>M.</given-names></name><name name-style="western"><surname>Kark</surname><given-names>S.</given-names></name><name name-style="western"><surname>Klotz</surname><given-names>S.</given-names></name><name name-style="western"><surname>Kokkoris</surname><given-names>Y.</given-names></name><name name-style="western"><surname>Kühn</surname><given-names>I.</given-names></name><name name-style="western"><surname>Marchante</surname><given-names>H.</given-names></name><name name-style="western"><surname>Perglová</surname><given-names>I.</given-names></name><name name-style="western"><surname>Pino</surname><given-names>J.</given-names></name><name name-style="western"><surname>Vilà</surname><given-names>M.</given-names></name><name name-style="western"><surname>Zikos</surname><given-names>A.</given-names></name><name name-style="western"><surname>Roy</surname><given-names>D.</given-names></name><name name-style="western"><surname>Hulme</surname><given-names>P. E.</given-names></name></person-group><year>2008</year><article-title>Alien flora of Europe: species diversity, temporal trends, geographical patterns and research needs</article-title><source>Preslia</source><volume>80</volume><issue>2</issue><fpage>101</fpage><lpage>149</lpage></element-citation></ref><ref id="B7430251"><element-citation xmlns:xlink="http://www.w3.org/1999/xlink" publication-type="book" xlink:type="simple"><person-group person-group-type="editor"><name name-style="western"><surname>Dgebuadze</surname><given-names>Y. Y.</given-names></name><name name-style="western"><surname>Petrosian</surname><given-names>V. G.</given-names></name><name name-style="western"><surname>Khlyap</surname><given-names>L. A.</given-names></name></person-group><year>2018</year><source>The most dangerous invasive species of Russia (TOP-100)</source><publisher-name>KMK Scientific Press</publisher-name><publisher-loc>Moscow</publisher-loc><size units="page">688</size><isbn>978-5-907099-53-1</isbn></element-citation></ref><ref id="B7353470"><element-citation xmlns:xlink="http://www.w3.org/1999/xlink" publication-type="chapter" xlink:type="simple"><person-group person-group-type="author"><name name-style="western"><surname>Tulaganova</surname><given-names>M. T.</given-names></name></person-group><year>1993</year><chapter-title><italic><tp:taxon-name><tp:taxon-name-part taxon-name-part-type="genus" reg="Stenactis">Stenactis</tp:taxon-name-part></tp:taxon-name></italic> Cass.</chapter-title><person-group person-group-type="editor"><name name-style="western"><surname>Adylov</surname><given-names>T. A.</given-names></name><name name-style="western"><surname>Zuckerwanik</surname><given-names>T. I.</given-names></name></person-group><source>Manual of vascular plants of Central Asia</source><volume>10</volume><publisher-name>Science Publishers</publisher-name><publisher-loc>Tashkent</publisher-loc><size units="page">515-515</size><comment content-type="language">Russian</comment><isbn>5-648-01604</isbn></element-citation></ref><ref id="B7356184"><element-citation xmlns:xlink="http://www.w3.org/1999/xlink" publication-type="article" xlink:type="simple"><person-group person-group-type="author"><name name-style="western"><surname>iNaturalist</surname></name></person-group><year>2021</year><article-title>iNaturalist research-grade observations</article-title><source>The Global Biodiversity Information Facility</source><pub-id pub-id-type="doi">10.15468/dl.nprt7z</pub-id></element-citation></ref><ref id="B7368505"><element-citation xmlns:xlink="http://www.w3.org/1999/xlink" publication-type="article" xlink:type="simple"><person-group person-group-type="author"><name name-style="western"><surname>Frey</surname><given-names>Daniel</given-names></name><name name-style="western"><surname>Baltisberger</surname><given-names>Matthias</given-names></name><name name-style="western"><surname>Edwards</surname><given-names>Peter J.</given-names></name></person-group><year>2003</year><article-title>Cytology of <italic><tp:taxon-name><tp:taxon-name-part taxon-name-part-type="genus" reg="Erigeron">Erigeron</tp:taxon-name-part><tp:taxon-name-part taxon-name-part-type="species" reg="annuus">annuus</tp:taxon-name-part></tp:taxon-name></italic> s.l. and its consequences in Europe</article-title><source>Botanica Helvetica</source><volume>113</volume><issue>1</issue><fpage>1</fpage><lpage>14</lpage><pub-id pub-id-type="doi">10.5169/seals-74395</pub-id></element-citation></ref><ref id="B7364605"><element-citation xmlns:xlink="http://www.w3.org/1999/xlink" publication-type="article" xlink:type="simple"><person-group person-group-type="author"><name name-style="western"><surname>Nobis</surname><given-names>Marcin</given-names></name><name name-style="western"><surname>Erst</surname><given-names>Andrey</given-names></name><name name-style="western"><surname>Nowak</surname><given-names>Arkadiusz</given-names></name><name name-style="western"><surname>Shaulo</surname><given-names>Dmitry</given-names></name><name name-style="western"><surname>Olonova</surname><given-names>Marina</given-names></name><name name-style="western"><surname>Kotukhov</surname><given-names>Yuriy</given-names></name><name name-style="western"><surname>Doğru-Koca</surname><given-names>Asli</given-names></name><name name-style="western"><surname>Dönmez</surname><given-names>Ali A.</given-names></name><name name-style="western"><surname>Király</surname><given-names>Gergely</given-names></name><name name-style="western"><surname>Ebel</surname><given-names>Aleksandr L.</given-names></name><name name-style="western"><surname>Kushunina</surname><given-names>Maria</given-names></name><name name-style="western"><surname>Piwowarczyk</surname><given-names>Renata</given-names></name><name name-style="western"><surname>Sukhorukov</surname><given-names>Alexander P.</given-names></name><name name-style="western"><surname>Nobis</surname><given-names>Agnieszka</given-names></name><name name-style="western"><surname>Verloove</surname><given-names>Filip</given-names></name><name name-style="western"><surname>Zalewska-Gałosz</surname><given-names>Joanna</given-names></name><name name-style="western"><surname>Zare</surname><given-names>Golshan</given-names></name><name name-style="western"><surname>Burri</surname><given-names>Jean-François</given-names></name><name name-style="western"><surname>Caković</surname><given-names>Danka</given-names></name><name name-style="western"><surname>Jędrzejczak</surname><given-names>Elżbieta</given-names></name><name name-style="western"><surname>Jogan</surname><given-names>Nejc</given-names></name><name name-style="western"><surname>Klichowska</surname><given-names>Ewelina</given-names></name><name name-style="western"><surname>Pliszko</surname><given-names>Artur</given-names></name><name name-style="western"><surname>Popovich</surname><given-names>Anton V.</given-names></name><name name-style="western"><surname>Stešević</surname><given-names>Danijela</given-names></name><name name-style="western"><surname>Šilc</surname><given-names>Urban</given-names></name><name name-style="western"><surname>Tupitsyna</surname><given-names>Natalia</given-names></name><name name-style="western"><surname>Vasjukov</surname><given-names>Vladimir M.</given-names></name><name name-style="western"><surname>Wang</surname><given-names>Wei</given-names></name><name name-style="western"><surname>Werner</surname><given-names>Philippe</given-names></name><name name-style="western"><surname>Wolanin</surname><given-names>Magdalena N.</given-names></name><name name-style="western"><surname>Wolanin</surname><given-names>Mateusz M.</given-names></name><name name-style="western"><surname>Xiang</surname><given-names>Kun-Li</given-names></name></person-group><year>2017</year><article-title>Contribution to the flora of Asian and European countries: new national and regional vascular plant records, 6</article-title><source>Botany Letters</source><volume>164</volume><issue>1</issue><fpage>23</fpage><lpage>45</lpage><pub-id pub-id-type="doi">10.1080/23818107.2016.1273134</pub-id></element-citation></ref><ref id="B7336322"><element-citation xmlns:xlink="http://www.w3.org/1999/xlink" publication-type="website" xlink:type="simple"><person-group person-group-type="author"><name name-style="western"><surname>Plantarium</surname></name></person-group><article-title>Plants and lichens of Russia and neighboring countries: open online galleries and plant identification guide</article-title><uri xlink:type="simple">https://www.plantarium.ru/lang/en.html</uri><date-in-citation content-type="access-date">2021-07-12T00:00:00+03:00</date-in-citation></element-citation></ref><ref id="B7354836"><element-citation xmlns:xlink="http://www.w3.org/1999/xlink" publication-type="article" xlink:type="simple"><person-group person-group-type="author"><name name-style="western"><surname>Pshegusov</surname><given-names>Rustam</given-names></name><name name-style="western"><surname>Nazranov</surname><given-names>Khusen</given-names></name><name name-style="western"><surname>Chadayeva</surname><given-names>Victoria</given-names></name><name name-style="western"><surname>Nazranov</surname><given-names>Beslan</given-names></name></person-group><year>2020</year><article-title>Invasion of <italic><tp:taxon-name><tp:taxon-name-part taxon-name-part-type="genus" reg="Erigeron">Erigeron</tp:taxon-name-part><tp:taxon-name-part taxon-name-part-type="species" reg="annuus">annuus</tp:taxon-name-part></tp:taxon-name></italic> (L.) Pers. in the hay and pasture meadows of the Greater Caucasus: modeling of the current and predicted distribution</article-title><source>E3S Web of Conferences</source><volume>222</volume><pub-id pub-id-type="doi">10.1051/e3sconf/202022204001</pub-id></element-citation></ref><ref id="B7430396"><element-citation xmlns:xlink="http://www.w3.org/1999/xlink" publication-type="article" xlink:type="simple"><person-group person-group-type="author"><name name-style="western"><surname>Trtikova</surname><given-names>Miluse</given-names></name><name name-style="western"><surname>Edwards</surname><given-names>Peter J.</given-names></name><name name-style="western"><surname>Güsewell</surname><given-names>Sabine</given-names></name></person-group><year>2010</year><article-title>No adaptation to altitude in the invasive plant <italic><tp:taxon-name><tp:taxon-name-part taxon-name-part-type="genus" reg="Erigeron">Erigeron</tp:taxon-name-part><tp:taxon-name-part taxon-name-part-type="species" reg="annuus">annuus</tp:taxon-name-part></tp:taxon-name></italic> in the Swiss Alps</article-title><source>Ecography</source><pub-id pub-id-type="doi">10.1111/j.1600-0587.2009.05708.x</pub-id></element-citation></ref><ref id="B7359408"><element-citation xmlns:xlink="http://www.w3.org/1999/xlink" publication-type="article" xlink:type="simple"><person-group person-group-type="author"><name name-style="western"><surname>Axmanová</surname><given-names>Irena</given-names></name><name name-style="western"><surname>Kalusová</surname><given-names>Veronika</given-names></name><name name-style="western"><surname>Danihelka</surname><given-names>Jiří</given-names></name><name name-style="western"><surname>Dengler</surname><given-names>Jürgen</given-names></name><name name-style="western"><surname>Pergl</surname><given-names>Jan</given-names></name><name name-style="western"><surname>Pyšek</surname><given-names>Petr</given-names></name><name name-style="western"><surname>Večeřa</surname><given-names>Martin</given-names></name><name name-style="western"><surname>Attorre</surname><given-names>Fabio</given-names></name><name name-style="western"><surname>Biurrun</surname><given-names>Idoia</given-names></name><name name-style="western"><surname>Boch</surname><given-names>Steffen</given-names></name><name name-style="western"><surname>Conradi</surname><given-names>Timo</given-names></name><name name-style="western"><surname>Gavilán</surname><given-names>R. G.</given-names></name><name name-style="western"><surname>Jiménez‐Alfaro</surname><given-names>Borja</given-names></name><name name-style="western"><surname>Knollová</surname><given-names>Ilona</given-names></name><name name-style="western"><surname>Kuzemko</surname><given-names>Anna</given-names></name><name name-style="western"><surname>Lenoir</surname><given-names>Jonathan</given-names></name><name name-style="western"><surname>Leostrin</surname><given-names>Artem</given-names></name><name name-style="western"><surname>Medvecká</surname><given-names>Jana</given-names></name><name name-style="western"><surname>Moeslund</surname><given-names>J. E.</given-names></name><name name-style="western"><surname>Obratov‐Petkovic</surname><given-names>Dragica</given-names></name><name name-style="western"><surname>Svenning</surname><given-names>Jens‐Christian</given-names></name><name name-style="western"><surname>Tsiripidis</surname><given-names>Ioannis</given-names></name><name name-style="western"><surname>Vassilev</surname><given-names>Kiril</given-names></name><name name-style="western"><surname>Chytrý</surname><given-names>Milan</given-names></name></person-group><year>2021</year><article-title>Neophyte invasions in European grasslands</article-title><source>Journal of Vegetation Science</source><volume>32</volume><issue>2</issue><pub-id pub-id-type="doi">10.1111/jvs.12994</pub-id></element-citation></ref><ref id="B7430299"><element-citation xmlns:xlink="http://www.w3.org/1999/xlink" publication-type="article" xlink:type="simple"><person-group person-group-type="author"><name name-style="western"><surname>Stratton</surname><given-names>Donald A.</given-names></name></person-group><year>1991</year><article-title>Life history variation within populations of an asexual plant, <italic><tp:taxon-name><tp:taxon-name-part taxon-name-part-type="genus" reg="Erigeron">Erigeron</tp:taxon-name-part><tp:taxon-name-part taxon-name-part-type="species" reg="annuus">annuus</tp:taxon-name-part></tp:taxon-name></italic> (<tp:taxon-name><tp:taxon-name-part taxon-name-part-type="family">Asteraceae</tp:taxon-name-part></tp:taxon-name>)</article-title><source>American Journal of Botany</source><volume>78</volume><issue>5</issue><fpage>723</fpage><lpage>728</lpage><pub-id pub-id-type="doi">10.1002/j.1537-2197.1991.tb12596.x</pub-id></element-citation></ref><ref id="B7430326"><element-citation xmlns:xlink="http://www.w3.org/1999/xlink" publication-type="article" xlink:type="simple"><person-group person-group-type="author"><name name-style="western"><surname>Stratton</surname><given-names>Donald A.</given-names></name></person-group><year>1992</year><article-title>Life-cycle components of selection in <italic><tp:taxon-name><tp:taxon-name-part taxon-name-part-type="genus" reg="Erigeron">Erigeron</tp:taxon-name-part><tp:taxon-name-part taxon-name-part-type="species" reg="annuus">annuus</tp:taxon-name-part></tp:taxon-name></italic>: I. Phenotypic selection</article-title><source>Evolution</source><volume>46</volume><issue>1</issue><fpage>92</fpage><lpage>106</lpage><pub-id pub-id-type="doi">10.1111/j.1558-5646.1992.tb01987.x</pub-id></element-citation></ref><ref id="B7430452"><element-citation xmlns:xlink="http://www.w3.org/1999/xlink" publication-type="article" xlink:type="simple"><person-group person-group-type="author"><name name-style="western"><surname>Oh</surname><given-names>H.</given-names></name><name name-style="western"><surname>Lee</surname><given-names>S.</given-names></name><name name-style="western"><surname>Lee</surname><given-names>H. S.</given-names></name><name name-style="western"><surname>Lee</surname><given-names>D. H.</given-names></name><name name-style="western"><surname>Lee</surname><given-names>S. Y.</given-names></name><name name-style="western"><surname>Chung</surname><given-names>H. T.</given-names></name><name name-style="western"><surname>Kim</surname><given-names>T. S.</given-names></name><name name-style="western"><surname>Kwon</surname><given-names>T. O.</given-names></name></person-group><year>2002</year><article-title>Germination inhibitory constituents from <italic><tp:taxon-name><tp:taxon-name-part taxon-name-part-type="genus" reg="Erigeron">Erigeron</tp:taxon-name-part><tp:taxon-name-part taxon-name-part-type="species" reg="annuus">annuus</tp:taxon-name-part></tp:taxon-name></italic></article-title><source>Phytochemistry</source><volume>61</volume><issue>2</issue><fpage>175</fpage><lpage>179</lpage><pub-id pub-id-type="doi">10.1016/s0031-9422(02)00236-4</pub-id></element-citation></ref><ref id="B7430438"><element-citation xmlns:xlink="http://www.w3.org/1999/xlink" publication-type="article" xlink:type="simple"><person-group person-group-type="author"><name name-style="western"><surname>Kudryavtseva</surname><given-names>E. I.</given-names></name><name name-style="western"><surname>Vinogradova</surname><given-names>Yu. Kir.</given-names></name><name name-style="western"><surname>Viting</surname><given-names>K. B.</given-names></name><name name-style="western"><surname>Kozyreva</surname><given-names>A. M.</given-names></name><name name-style="western"><surname>Nefedova</surname><given-names>A. D.</given-names></name><name name-style="western"><surname>Petrash</surname><given-names>E. G.</given-names></name><name name-style="western"><surname>Stukalov</surname><given-names>A. S.</given-names></name><name name-style="western"><surname>Sheynova</surname><given-names>A. D.</given-names></name><name name-style="western"><surname>Reshetnikova</surname><given-names>N. M.</given-names></name></person-group><year>2020</year><article-title>The settlement of <italic><tp:taxon-name><tp:taxon-name-part taxon-name-part-type="genus" reg="Erigeron">Erigeron</tp:taxon-name-part><tp:taxon-name-part taxon-name-part-type="species" reg="annuus">annuus</tp:taxon-name-part></tp:taxon-name></italic> (L.) Pers. and analysis of the reasons for reproductive success</article-title><source>Russian Journal of Biological Invasions</source><volume>11</volume><issue>3</issue><fpage>225</fpage><lpage>237</lpage><pub-id pub-id-type="doi">10.1134/s2075111720030054</pub-id></element-citation></ref><ref id="B7354813"><element-citation xmlns:xlink="http://www.w3.org/1999/xlink" publication-type="article" xlink:type="simple"><person-group person-group-type="author"><name name-style="western"><surname>Vinogradova</surname><given-names>Yulia</given-names></name><name name-style="western"><surname>Pergl</surname><given-names>Jan</given-names></name><name name-style="western"><surname>Essl</surname><given-names>Franz</given-names></name><name name-style="western"><surname>Hejda</surname><given-names>Martin</given-names></name><name name-style="western"><surname>van Kleunen</surname><given-names>Mark</given-names></name><name name-style="western"><surname>contributors</surname><given-names>Regional</given-names></name><name name-style="western"><surname>Pyšek</surname><given-names>Petr</given-names></name></person-group><year>2018</year><article-title>Invasive alien plants of Russia: insights from regional inventories</article-title><source>Biological Invasions</source><volume>20</volume><issue>8</issue><fpage>1931</fpage><lpage>1943</lpage><pub-id pub-id-type="doi">10.1007/s10530-018-1686-3</pub-id></element-citation></ref><ref id="B7354825"><element-citation xmlns:xlink="http://www.w3.org/1999/xlink" publication-type="article" xlink:type="simple"><person-group person-group-type="author"><name name-style="western"><surname>Song</surname><given-names>Uhram</given-names></name><name name-style="western"><surname>Son</surname><given-names>Deokjoo</given-names></name><name name-style="western"><surname>Kang</surname><given-names>Changku</given-names></name><name name-style="western"><surname>Lee</surname><given-names>Eun Ju</given-names></name><name name-style="western"><surname>Lee</surname><given-names>Kyoo</given-names></name><name name-style="western"><surname>Park</surname><given-names>Jeong Soo</given-names></name></person-group><year>2018</year><article-title>Mowing: A cause of invasion, but also a potential solution for management of the invasive, alien plant species <italic><tp:taxon-name><tp:taxon-name-part taxon-name-part-type="genus" reg="Erigeron">Erigeron</tp:taxon-name-part><tp:taxon-name-part taxon-name-part-type="species" reg="annuus">annuus</tp:taxon-name-part></tp:taxon-name></italic> (L.) Pers.</article-title><source>Journal of Environmental Management</source><volume>223</volume><fpage>530</fpage><lpage>536</lpage><pub-id pub-id-type="doi">10.1016/j.jenvman.2018.06.057</pub-id></element-citation></ref></ref-list></tp:taxon-treatment>
