# Supplementary material for: The first checklist of alien vascular plants of Kyrgyzstan, with new records and critical evaluation of earlier data. Contribution 1
Source: Biodivers Data J. 2021 Nov 9;9:e75590. doi: 10.3897/BDJ.9.e75590 (PMC8595221; doi:10.3897/BDJ.9.e75590)
Supplement: XML Treatment for Erigeron lilacinus [file BDJ.9.e75590-treatment4.xml]

<!DOCTYPE tp:taxon-treatment
  PUBLIC "-//TaxonX//DTD Taxonomic Treatment Publishing DTD v0 20100105//EN" "tax-treatment-NSO.dtd">
<tp:taxon-treatment xmlns:tp="http://www.plazi.org/taxpub"><tp:treatment-meta><mixed-citation publication-type="journal"><person-group><name><surname>Sennikov</surname><given-names>Alexander N.</given-names></name><name><surname>Lazkov</surname><given-names>Georgy A.</given-names></name></person-group><article-title>The first checklist of alien vascular plants of Kyrgyzstan, with new records and critical evaluation of earlier data. Contribution 1</article-title><source>Biodivers Data J</source><day>09</day><month>11</month><year>2021</year><volume>9</volume><pub-id pub-id-type="doi">10.3897/BDJ.9.e75590</pub-id></mixed-citation></tp:treatment-meta><tp:nomenclature><tp:taxon-name>
            <object-id xmlns:xlink="http://www.w3.org/1999/xlink" content-type="arpha" xlink:type="simple">E79301DC-4BA8-5FB9-A017-966D103F9C36</object-id>
            <tp:taxon-name-part taxon-name-part-type="genus">Erigeron</tp:taxon-name-part>
            <tp:taxon-name-part taxon-name-part-type="species">lilacinus</tp:taxon-name-part>
            <object-id xmlns:xlink="http://www.w3.org/1999/xlink" xlink:type="simple" object-id-type="IPNI">urn:lsid:ipni.org:names:77216014-1</object-id>
          </tp:taxon-name><tp:taxon-authority>(Sennikov &amp; Kurtto) Sennikov 2020</tp:taxon-authority><tp:nomenclature-citation-list><tp:nomenclature-citation><tp:taxon-name>
                <tp:taxon-name-part taxon-name-part-type="genus" reg="Erigeron">Erigeron</tp:taxon-name-part>
                <tp:taxon-name-part taxon-name-part-type="species" reg="lilacinus">lilacinus</tp:taxon-name-part>
              </tp:taxon-name><comment> (Sennikov &amp; Kurtto) Sennikov, Wulfenia 27: 2 (2020) — <tp:taxon-name><tp:taxon-name-part taxon-name-part-type="genus" reg="Erigeron">Erigeron</tp:taxon-name-part><tp:taxon-name-part taxon-name-part-type="species" reg="annuus">annuus</tp:taxon-name-part><tp:taxon-name-part taxon-name-part-type="infraspecific-rank">subsp.</tp:taxon-name-part><tp:taxon-name-part taxon-name-part-type="subspecies" reg="lilacinus">lilacinus</tp:taxon-name-part></tp:taxon-name> Sennikov &amp; Kurtto, Memoranda Soc. Fauna Fl. Fenn. 95: 47 (2019).</comment></tp:nomenclature-citation></tp:nomenclature-citation-list></tp:nomenclature><tp:treatment-sec sec-type="Diagnosis"><title>Diagnosis</title><p>In the group of <italic><tp:taxon-name><tp:taxon-name-part taxon-name-part-type="genus" reg="Erigeron">Erigeron</tp:taxon-name-part><tp:taxon-name-part taxon-name-part-type="species" reg="annuus">annuus</tp:taxon-name-part></tp:taxon-name></italic> s.l., <italic><tp:taxon-name><tp:taxon-name-part taxon-name-part-type="genus" reg="Erigeron">E.</tp:taxon-name-part><tp:taxon-name-part taxon-name-part-type="species" reg="lilacinus">lilacinus</tp:taxon-name-part></tp:taxon-name></italic> can be distinguished by its broader cauline leaves with more prominent teeth, pale lilac ray flowers, and involucres with hairs 0.8–1.2(1.5) mm long (<xref ref-type="bibr" rid="B7353461">Sennikov and Kurtto 2019</xref>).</p></tp:treatment-sec><tp:treatment-sec sec-type="Distribution"><title>Distribution</title><sec sec-type="Native distribution"><title>Native distribution</title><p>North America (south-eastern Canada, north-eastern and eastern USA).</p></sec><sec sec-type="Secondary distribution"><title>Secondary distribution</title><p>Neophyte in Europe and Asia.</p><p>In Eastern (Tropical) Asia, the occurrences of this species were known from Taiwan and Vietnam (<xref ref-type="bibr" rid="B7353483">Sennikov et al. 2020</xref>). Both records previously reported from Nepal (<xref ref-type="bibr" rid="B7353492">Sukhorukov 2015</xref>) also belong to <italic><tp:taxon-name><tp:taxon-name-part taxon-name-part-type="genus" reg="Erigeron">E.</tp:taxon-name-part><tp:taxon-name-part taxon-name-part-type="species" reg="lilacinus">lilacinus</tp:taxon-name-part></tp:taxon-name></italic> because of the lilac ray florets and coarsely dentate leaves.</p><p>The presence of the species in Central Asia is reported for the first time here. The distribution in other Asian countries has not been studied yet.</p></sec><sec sec-type="Distribution in Central Asia"><title>Distribution in Central Asia</title><p>First reported from Kazakhstan, Kyrgyzstan, Tajikistan and Uzbekistan here.</p><p>In Uzbekistan, the species was first recorded by Alexander Sukhorukov in 2001 at the entrance to the Botanical Garden in Tashkent, where it occurred abundantly on ruderal places (<xref ref-type="bibr" rid="B7354845">Seregin 2021</xref>). Tulkin Tillaev (and Alim Gaziev) also recorded this species in 2012 from ruderal places in Ulug'bek District of Tashkent City (<xref ref-type="bibr" rid="B7336322">Plantarium 2021</xref>). The species is considered casual but locally persisting, on the way to naturalisation.</p><p>In Tajikistan, the species was previously reported as <italic><tp:taxon-name><tp:taxon-name-part taxon-name-part-type="genus" reg="Erigeron">E.</tp:taxon-name-part><tp:taxon-name-part taxon-name-part-type="species" reg="annuus">annuus</tp:taxon-name-part></tp:taxon-name></italic> [s.l.] (<xref ref-type="bibr" rid="B7364605">Nobis et al. 2017</xref>). The plants were collected in 2007 (<xref ref-type="bibr" rid="B7364605">Nobis et al. 2017</xref>) and observed in 2016 (<xref ref-type="bibr" rid="B7336322">Plantarium 2021</xref>) along the streets, probably introduced as weeds of ornamental cultivation.</p><p>In Kazakhstan, the species is known from ruderal places and as a weed of flower beds in Almaty City. Two recent records are known: from the area situated close to the Botanical Garden and the National University, by Ruslan Nurkhanov in 2020 (<xref ref-type="bibr" rid="B7356184">iNaturalist 2021</xref>), and from unspecified vicinities of the city in the Transili Alatau, by Igor Syazhkin in 2010 (<xref ref-type="bibr" rid="B7336322">Plantarium 2021</xref>). The oldest record from the same city (<xref ref-type="bibr" rid="B7353470">Tulaganova 1993</xref>), which was published as <italic><tp:taxon-name><tp:taxon-name-part taxon-name-part-type="genus" reg="Erigeron">E.</tp:taxon-name-part><tp:taxon-name-part taxon-name-part-type="species" reg="annuus">annuus</tp:taxon-name-part></tp:taxon-name></italic> [s.l.], has not been verified.</p></sec><sec sec-type="Distribution in Kyrgyzstan"><title>Distribution in Kyrgyzstan</title><p>Northern Tian-Shan.</p><p>The species is known from two populated places. In Bishkek, it has been recorded since the 1980s as having escaped from cultivation and then as fully naturalised in the Botanical Garden of the National Academy of Sciences (I. Popova, pers. comm.). Besides, recently it was found in two more places in Bishkek, by Galina Chulanova in 2015 (ca. five flowering individuals) on street lawns situated near the Botanical Garden (<xref ref-type="bibr" rid="B7336322">Plantarium 2021</xref>) and by Georgy Lazkov in 2020 (ca. 10 individuals) on flower beds situated close to the Panfilov Park (Fig. <xref ref-type="fig" rid="F7354799">7</xref>), and also recorded from one place in a popular resort area along the northern side of Lake Ysyk-Köl, where it was observed by Galina Chulanova in 2011 (<xref ref-type="bibr" rid="B7336322">Plantarium 2021</xref>). The latter area is known for numerous introductions of ornamental plants.</p></sec></tp:treatment-sec><tp:treatment-sec sec-type="Ecology"><title>Ecology</title><p>Prairies and meadows in the native distribution area; artificial meadows, ruderal places and cultivated lands in the secondary distribution area.</p></tp:treatment-sec><tp:treatment-sec sec-type="Biology"><title>Biology</title><p>Annual or biennial.</p></tp:treatment-sec><tp:treatment-sec sec-type="Introduction to Kyrgyzstan"><title>Introduction to Kyrgyzstan</title><sec sec-type="Period of introduction"><title>Period of introduction</title><p>Neophyte.</p><p>In the Botanical Garden, the species was intentionally introduced in the 1970s and became established in the 1980s, during the late Soviet period. The species was unintentionally introduced in the 2000s (first recorded in 2011), during the period of the independence of Kyrgyzstan.</p></sec><sec sec-type="Pathways of introduction"><title>Pathways of introduction</title><p>Transport – Contaminant: Contaminant nursery material. Escape from confinement: Botanical garden.</p><p>In agreement with observations of <xref ref-type="bibr" rid="B7353461">Sennikov and Kurtto (2019)</xref>, in Kyrgyzstan, <italic><tp:taxon-name><tp:taxon-name-part taxon-name-part-type="genus" reg="Erigeron">Erigeron</tp:taxon-name-part><tp:taxon-name-part taxon-name-part-type="species" reg="lilacinus">lilacinus</tp:taxon-name-part></tp:taxon-name></italic> was recently found in places of cultivation of ornamental plants or on artificial lawns. Consequently, we consider the species to have arrived with contaminated seed of ornamental plants or nursery material.</p><p>The record in the Botanical Garden in Bishkek has a different origin. In that place, the species was intentionally introduced for experimental cultivation in the 1970s (erroneously as "<italic><tp:taxon-name><tp:taxon-name-part taxon-name-part-type="genus" reg="Conyza">Conyza</tp:taxon-name-part><tp:taxon-name-part taxon-name-part-type="species" reg="canadensis">canadensis</tp:taxon-name-part></tp:taxon-name></italic>") but quickly spread out of control and became established already during the 1980s. Currently, it is fully naturalised in the Garden but is still kept within its limits, except for a few cases of intentional introduction or unintentional secondary dispersal to private gardens (I. Popova, pers. comm.).</p></sec><sec sec-type="Invasion status"><title>Invasion status</title><p>Casual, temporarily persisting or locally established, not invasive. So far, we have no evidence that the species formed stable populations rather than short-lived local colonies in the places of its accidental introduction, and no further dispersal from those places was observed. However, <italic><tp:taxon-name><tp:taxon-name-part taxon-name-part-type="genus" reg="Erigeron">Erigeron</tp:taxon-name-part><tp:taxon-name-part taxon-name-part-type="species" reg="lilacinus">lilacinus</tp:taxon-name-part></tp:taxon-name></italic> has recently become abundant in man-made habitats (especially fallow and abandoned fields) in Central Russia (Sennikov, pers. obs.) and may, therefore, become invasive also in Kyrgyzstan. Its population in the Botanical Garden is locally naturalised and may potentially serve as a source of invasion in the future, as evident from some occasional instances of secondary dispersal.</p></sec><sec sec-type="Evidence of impact"><title>Evidence of impact</title><p>Agriculture - no impact (not recorded in crop production areas). Native ecosystems - no impact (restricted to populated places). Urban areas - minor impact (very rare weed of ornamental gardens and street lawns, also as a ruderal plant).</p></sec><sec sec-type="Trend"><title>Trend</title><p>Increasing (observed).</p></sec></tp:treatment-sec><tp:treatment-sec><!--Section generated to contain objects referenced in tp:taxon-treatment.--><fig id="F7354799" position="float" orientation="portrait"><object-id xmlns:xlink="http://www.w3.org/1999/xlink" content-type="arpha" xlink:type="simple">AB7EBBC6-259D-5AEB-8A86-E1588BADB727</object-id><object-id xmlns:xlink="http://www.w3.org/1999/xlink" content-type="doi" xlink:type="simple">10.3897/BDJ.9.e75590.figure7</object-id><label>Figure 7.</label><caption><p><italic><tp:taxon-name><tp:taxon-name-part taxon-name-part-type="genus" reg="Erigeron">Erigeron</tp:taxon-name-part><tp:taxon-name-part taxon-name-part-type="species" reg="lilacinus">lilacinus</tp:taxon-name-part></tp:taxon-name></italic> on flower beds in Bishkek (photo by G. Lazkov, 11 June 2020).</p></caption><graphic xmlns:xlink="http://www.w3.org/1999/xlink" xlink:href="bdj-09-e75590-g007.jpg" position="float" id="oo_570519.jpg" orientation="portrait" xlink:type="simple"><uri content-type="original_file" xlink:type="simple">https://binary.pensoft.net/fig/570519</uri></graphic></fig></tp:treatment-sec><ref-list><ref id="B7353461"><element-citation xmlns:xlink="http://www.w3.org/1999/xlink" publication-type="article" xlink:type="simple"><person-group person-group-type="author"><name name-style="western"><surname>Sennikov</surname><given-names>A. N.</given-names></name><name name-style="western"><surname>Kurtto</surname><given-names>A.</given-names></name></person-group><year>2019</year><article-title>The taxonomy and invasion status assessment of <italic><tp:taxon-name><tp:taxon-name-part taxon-name-part-type="genus" reg="Erigeron">Erigeron</tp:taxon-name-part><tp:taxon-name-part taxon-name-part-type="species" reg="annuus">annuus</tp:taxon-name-part></tp:taxon-name></italic> s.l. (<tp:taxon-name><tp:taxon-name-part taxon-name-part-type="family">Asteraceae</tp:taxon-name-part></tp:taxon-name>) in East Fennoscandia</article-title><source>Memoranda Societatis pro Fauna et Flora Fennica</source><volume>95</volume><fpage>40</fpage><lpage>59</lpage></element-citation></ref><ref id="B7353483"><element-citation xmlns:xlink="http://www.w3.org/1999/xlink" publication-type="article" xlink:type="simple"><person-group person-group-type="author"><name name-style="western"><surname>Sennikov</surname><given-names>A. N.</given-names></name><name name-style="western"><surname>Nuraliev</surname><given-names>M. S.</given-names></name><name name-style="western"><surname>Kuznetsov</surname><given-names>A. N.</given-names></name><name name-style="western"><surname>Kuznetsova</surname><given-names>S. P.</given-names></name></person-group><year>2020</year><article-title>New national records in <tp:taxon-name><tp:taxon-name-part taxon-name-part-type="family">Asteraceae</tp:taxon-name-part></tp:taxon-name> from Hoang Lien National Park, northern Vietnam</article-title><source>Wulfenia</source><volume>27</volume><fpage>1</fpage><lpage>9</lpage></element-citation></ref><ref id="B7353492"><element-citation xmlns:xlink="http://www.w3.org/1999/xlink" publication-type="article" xlink:type="simple"><person-group person-group-type="author"><name name-style="western"><surname>Sukhorukov</surname><given-names>A. P.</given-names></name></person-group><year>2015</year><article-title><italic><tp:taxon-name><tp:taxon-name-part taxon-name-part-type="genus" reg="Erigeron">Erigeron</tp:taxon-name-part><tp:taxon-name-part taxon-name-part-type="species" reg="annuus">annuus</tp:taxon-name-part></tp:taxon-name></italic> (<tp:taxon-name><tp:taxon-name-part taxon-name-part-type="family">Compositae</tp:taxon-name-part></tp:taxon-name>)—A new record for the flora of Nepal</article-title><source>Newsletter of Himalayan Botany</source><volume>49</volume><fpage>25</fpage><lpage>26</lpage></element-citation></ref><ref id="B7354845"><element-citation xmlns:xlink="http://www.w3.org/1999/xlink" publication-type="article" xlink:type="simple"><person-group person-group-type="author"><name name-style="western"><surname>Seregin</surname><given-names>A. P.</given-names></name></person-group><year>2021</year><article-title>Moscow University Herbarium (MW). Version 1.190</article-title><source>The Global Biodiversity Information Facility</source><pub-id pub-id-type="doi">10.15468/cpnhcc</pub-id></element-citation></ref><ref id="B7336322"><element-citation xmlns:xlink="http://www.w3.org/1999/xlink" publication-type="website" xlink:type="simple"><person-group person-group-type="author"><name name-style="western"><surname>Plantarium</surname></name></person-group><article-title>Plants and lichens of Russia and neighboring countries: open online galleries and plant identification guide</article-title><uri xlink:type="simple">https://www.plantarium.ru/lang/en.html</uri><date-in-citation content-type="access-date">2021-07-12T00:00:00+03:00</date-in-citation></element-citation></ref><ref id="B7364605"><element-citation xmlns:xlink="http://www.w3.org/1999/xlink" publication-type="article" xlink:type="simple"><person-group person-group-type="author"><name name-style="western"><surname>Nobis</surname><given-names>Marcin</given-names></name><name name-style="western"><surname>Erst</surname><given-names>Andrey</given-names></name><name name-style="western"><surname>Nowak</surname><given-names>Arkadiusz</given-names></name><name name-style="western"><surname>Shaulo</surname><given-names>Dmitry</given-names></name><name name-style="western"><surname>Olonova</surname><given-names>Marina</given-names></name><name name-style="western"><surname>Kotukhov</surname><given-names>Yuriy</given-names></name><name name-style="western"><surname>Doğru-Koca</surname><given-names>Asli</given-names></name><name name-style="western"><surname>Dönmez</surname><given-names>Ali A.</given-names></name><name name-style="western"><surname>Király</surname><given-names>Gergely</given-names></name><name name-style="western"><surname>Ebel</surname><given-names>Aleksandr L.</given-names></name><name name-style="western"><surname>Kushunina</surname><given-names>Maria</given-names></name><name name-style="western"><surname>Piwowarczyk</surname><given-names>Renata</given-names></name><name name-style="western"><surname>Sukhorukov</surname><given-names>Alexander P.</given-names></name><name name-style="western"><surname>Nobis</surname><given-names>Agnieszka</given-names></name><name name-style="western"><surname>Verloove</surname><given-names>Filip</given-names></name><name name-style="western"><surname>Zalewska-Gałosz</surname><given-names>Joanna</given-names></name><name name-style="western"><surname>Zare</surname><given-names>Golshan</given-names></name><name name-style="western"><surname>Burri</surname><given-names>Jean-François</given-names></name><name name-style="western"><surname>Caković</surname><given-names>Danka</given-names></name><name name-style="western"><surname>Jędrzejczak</surname><given-names>Elżbieta</given-names></name><name name-style="western"><surname>Jogan</surname><given-names>Nejc</given-names></name><name name-style="western"><surname>Klichowska</surname><given-names>Ewelina</given-names></name><name name-style="western"><surname>Pliszko</surname><given-names>Artur</given-names></name><name name-style="western"><surname>Popovich</surname><given-names>Anton V.</given-names></name><name name-style="western"><surname>Stešević</surname><given-names>Danijela</given-names></name><name name-style="western"><surname>Šilc</surname><given-names>Urban</given-names></name><name name-style="western"><surname>Tupitsyna</surname><given-names>Natalia</given-names></name><name name-style="western"><surname>Vasjukov</surname><given-names>Vladimir M.</given-names></name><name name-style="western"><surname>Wang</surname><given-names>Wei</given-names></name><name name-style="western"><surname>Werner</surname><given-names>Philippe</given-names></name><name name-style="western"><surname>Wolanin</surname><given-names>Magdalena N.</given-names></name><name name-style="western"><surname>Wolanin</surname><given-names>Mateusz M.</given-names></name><name name-style="western"><surname>Xiang</surname><given-names>Kun-Li</given-names></name></person-group><year>2017</year><article-title>Contribution to the flora of Asian and European countries: new national and regional vascular plant records, 6</article-title><source>Botany Letters</source><volume>164</volume><issue>1</issue><fpage>23</fpage><lpage>45</lpage><pub-id pub-id-type="doi">10.1080/23818107.2016.1273134</pub-id></element-citation></ref><ref id="B7356184"><element-citation xmlns:xlink="http://www.w3.org/1999/xlink" publication-type="article" xlink:type="simple"><person-group person-group-type="author"><name name-style="western"><surname>iNaturalist</surname></name></person-group><year>2021</year><article-title>iNaturalist research-grade observations</article-title><source>The Global Biodiversity Information Facility</source><pub-id pub-id-type="doi">10.15468/dl.nprt7z</pub-id></element-citation></ref><ref id="B7353470"><element-citation xmlns:xlink="http://www.w3.org/1999/xlink" publication-type="chapter" xlink:type="simple"><person-group person-group-type="author"><name name-style="western"><surname>Tulaganova</surname><given-names>M. T.</given-names></name></person-group><year>1993</year><chapter-title><italic><tp:taxon-name><tp:taxon-name-part taxon-name-part-type="genus" reg="Stenactis">Stenactis</tp:taxon-name-part></tp:taxon-name></italic> Cass.</chapter-title><person-group person-group-type="editor"><name name-style="western"><surname>Adylov</surname><given-names>T. A.</given-names></name><name name-style="western"><surname>Zuckerwanik</surname><given-names>T. I.</given-names></name></person-group><source>Manual of vascular plants of Central Asia</source><volume>10</volume><publisher-name>Science Publishers</publisher-name><publisher-loc>Tashkent</publisher-loc><size units="page">515-515</size><comment content-type="language">Russian</comment><isbn>5-648-01604</isbn></element-citation></ref></ref-list></tp:taxon-treatment>
