# Supplementary material for: The first checklist of alien vascular plants of Kyrgyzstan, with new records and critical evaluation of earlier data. Contribution 1
Source: Biodivers Data J. 2021 Nov 9;9:e75590. doi: 10.3897/BDJ.9.e75590 (PMC8595221; doi:10.3897/BDJ.9.e75590)
Supplement: XML Treatment for Xanthium orientale [file BDJ.9.e75590-treatment5.xml]

<!DOCTYPE tp:taxon-treatment
  PUBLIC "-//TaxonX//DTD Taxonomic Treatment Publishing DTD v0 20100105//EN" "tax-treatment-NSO.dtd">
<tp:taxon-treatment xmlns:tp="http://www.plazi.org/taxpub"><tp:treatment-meta><mixed-citation publication-type="journal"><person-group><name><surname>Sennikov</surname><given-names>Alexander N.</given-names></name><name><surname>Lazkov</surname><given-names>Georgy A.</given-names></name></person-group><article-title>The first checklist of alien vascular plants of Kyrgyzstan, with new records and critical evaluation of earlier data. Contribution 1</article-title><source>Biodivers Data J</source><day>09</day><month>11</month><year>2021</year><volume>9</volume><pub-id pub-id-type="doi">10.3897/BDJ.9.e75590</pub-id></mixed-citation></tp:treatment-meta><tp:nomenclature><tp:taxon-name>
            <object-id xmlns:xlink="http://www.w3.org/1999/xlink" content-type="arpha" xlink:type="simple">B168632F-72A5-5042-80E7-F8755DD83780</object-id>
            <tp:taxon-name-part taxon-name-part-type="genus">Xanthium</tp:taxon-name-part>
            <tp:taxon-name-part taxon-name-part-type="species">orientale</tp:taxon-name-part>
            <object-id xmlns:xlink="http://www.w3.org/1999/xlink" xlink:type="simple" object-id-type="IPNI">urn:lsid:ipni.org:names:260872-1</object-id>
          </tp:taxon-name><tp:taxon-authority>L. 1763</tp:taxon-authority><tp:nomenclature-citation-list><tp:nomenclature-citation><tp:taxon-name>
                <tp:taxon-name-part taxon-name-part-type="genus" reg="Xanthium">Xanthium</tp:taxon-name-part>
                <tp:taxon-name-part taxon-name-part-type="species" reg="orientale">orientale</tp:taxon-name-part>
              </tp:taxon-name><comment> L., Sp. Pl., ed. 2, 2: 1400 (1763).</comment></tp:nomenclature-citation><tp:nomenclature-citation><tp:taxon-name>
                <tp:taxon-name-part taxon-name-part-type="genus">Xanthium</tp:taxon-name-part>
                <tp:taxon-name-part taxon-name-part-type="species">orientale</tp:taxon-name-part>
              </tp:taxon-name><comment> <italic><tp:taxon-name><tp:taxon-name-part taxon-name-part-type="genus" reg="Xanthium">Xanthium</tp:taxon-name-part><tp:taxon-name-part taxon-name-part-type="species" reg="italicum">italicum</tp:taxon-name-part></tp:taxon-name></italic><tp:taxon-name><tp:taxon-name-part taxon-name-part-type="genus" reg="Xanthium">Xanthium</tp:taxon-name-part><tp:taxon-name-part taxon-name-part-type="species" reg="strumarium">strumarium</tp:taxon-name-part><tp:taxon-name-part taxon-name-part-type="infraspecific-rank">subsp.</tp:taxon-name-part><tp:taxon-name-part taxon-name-part-type="subspecies" reg="italicum">italicum</tp:taxon-name-part></tp:taxon-name><tp:taxon-name><tp:taxon-name-part taxon-name-part-type="genus" reg="Xanthium">Xanthium</tp:taxon-name-part><tp:taxon-name-part taxon-name-part-type="species" reg="orientale">orientale</tp:taxon-name-part><tp:taxon-name-part taxon-name-part-type="infraspecific-rank">subsp.</tp:taxon-name-part><tp:taxon-name-part taxon-name-part-type="subspecies" reg="italicum">italicum</tp:taxon-name-part></tp:taxon-name></comment></tp:nomenclature-citation><tp:nomenclature-citation><tp:taxon-name>
                <tp:taxon-name-part taxon-name-part-type="genus">Xanthium</tp:taxon-name-part>
                <tp:taxon-name-part taxon-name-part-type="species">orientale</tp:taxon-name-part>
              </tp:taxon-name><comment> <italic><tp:taxon-name><tp:taxon-name-part taxon-name-part-type="genus" reg="Xanthium">Xanthium</tp:taxon-name-part><tp:taxon-name-part taxon-name-part-type="species" reg="brasilicum">brasilicum</tp:taxon-name-part></tp:taxon-name></italic></comment></tp:nomenclature-citation><tp:nomenclature-citation><tp:taxon-name>
                <tp:taxon-name-part taxon-name-part-type="genus">Xanthium</tp:taxon-name-part>
                <tp:taxon-name-part taxon-name-part-type="species">orientale</tp:taxon-name-part>
              </tp:taxon-name><comment> <italic><tp:taxon-name><tp:taxon-name-part taxon-name-part-type="genus" reg="Xanthium">Xanthium</tp:taxon-name-part><tp:taxon-name-part taxon-name-part-type="species" reg="californicum">californicum</tp:taxon-name-part></tp:taxon-name></italic><tp:taxon-name><tp:taxon-name-part taxon-name-part-type="genus" reg="Xanthium">Xanthium</tp:taxon-name-part><tp:taxon-name-part taxon-name-part-type="species" reg="orientale">orientale</tp:taxon-name-part><tp:taxon-name-part taxon-name-part-type="infraspecific-rank">subsp.</tp:taxon-name-part><tp:taxon-name-part taxon-name-part-type="subspecies" reg="californicum">californicum</tp:taxon-name-part></tp:taxon-name></comment></tp:nomenclature-citation><tp:nomenclature-citation><tp:taxon-name>
                <tp:taxon-name-part taxon-name-part-type="genus">Xanthium</tp:taxon-name-part>
                <tp:taxon-name-part taxon-name-part-type="species">orientale</tp:taxon-name-part>
              </tp:taxon-name><comment> <italic><tp:taxon-name><tp:taxon-name-part taxon-name-part-type="genus" reg="Xanthium">Xanthium</tp:taxon-name-part><tp:taxon-name-part taxon-name-part-type="species" reg="albinum">albinum</tp:taxon-name-part></tp:taxon-name></italic><tp:taxon-name><tp:taxon-name-part taxon-name-part-type="genus" reg="Xanthium">Xanthium</tp:taxon-name-part><tp:taxon-name-part taxon-name-part-type="species" reg="riparium">riparium</tp:taxon-name-part><tp:taxon-name-part taxon-name-part-type="infraspecific-rank">var.</tp:taxon-name-part><tp:taxon-name-part taxon-name-part-type="variety" reg="albinum">albinum</tp:taxon-name-part></tp:taxon-name></comment></tp:nomenclature-citation></tp:nomenclature-citation-list></tp:nomenclature><tp:treatment-sec sec-type="Diagnosis"><title>Diagnosis</title><p>This species is characterised by unarmed leaves and narrowly cylindrical hairy burrs 2-3 cm long with numerous, closely spaced hooked prickles.</p></tp:treatment-sec><tp:treatment-sec sec-type="Distribution"><title>Distribution</title><sec sec-type="Native distribution"><title>Native distribution</title><p>This species is native to North America and South America (<xref ref-type="bibr" rid="B7199524">Löve and Dansereau 1959</xref>).</p></sec><sec sec-type="Secondary distribution"><title>Secondary distribution</title><p>Neophyte in Europe, Mediterranean, South Africa, Western, Boreal, Central and Tropical Asia, Australia.</p><p>In arid regions of Asia, the species was known from several localities in Iran already 40 years ago (<xref ref-type="bibr" rid="B7378342">Dittrich 1989</xref>). In China, it was recorded for the first time in Beijing in 1991 (as <italic><tp:taxon-name><tp:taxon-name-part taxon-name-part-type="genus" reg="Xanthium">X.</tp:taxon-name-part><tp:taxon-name-part taxon-name-part-type="species" reg="italicum">italicum</tp:taxon-name-part></tp:taxon-name></italic>: <xref ref-type="bibr" rid="B7422346">Xu et al. 2012</xref>). In Russian Asia, it is known from many localities in southern Siberia (<xref ref-type="bibr" rid="B7422414">Khanminchun 1998</xref>) and the southern Far East (<xref ref-type="bibr" rid="B7422436">Kozhevnikov and Kozhevnikova 2011</xref>).</p></sec><sec sec-type="Distribution in Central Asia"><title>Distribution in Central Asia</title><p>Kazakhstan, Kyrgyzstan, Tajikistan, Uzbekistan.</p><p>In Kazakhstan (as <italic><tp:taxon-name><tp:taxon-name-part taxon-name-part-type="genus" reg="Xanthium">X.</tp:taxon-name-part><tp:taxon-name-part taxon-name-part-type="species" reg="albinum">albinum</tp:taxon-name-part></tp:taxon-name></italic>: <xref ref-type="bibr" rid="B7199542">Ebel and Ebel 2003</xref>), it was first found as ruderal in Tekeli Town (Almaty Region; Dzungarian Alatau), Öskemen [Ust-Kamenogorsk] Town and north-west of Semei Town (East Kazakhstan Region; Altay Mts.); the first record (specimen dated 1955) was registered near Semei Town. Its latest records from the lowland parts of the country (Qarağandy Region, Aqtoğai District, riversides and ruderal places; Pavlodar Region, Ekіbastūz Town, ruderal places; Túrkistan, Qyzylorda and East Kazakhstan Regions) indicate a greater distribution (as <italic><tp:taxon-name><tp:taxon-name-part taxon-name-part-type="genus" reg="Xanthium">X.</tp:taxon-name-part><tp:taxon-name-part taxon-name-part-type="species" reg="albinum">albinum</tp:taxon-name-part></tp:taxon-name></italic>: <xref ref-type="bibr" rid="B7275256">Nobis et al. 2015</xref>, <xref ref-type="bibr" rid="B7343486">Ebel et al. 2016</xref>, <xref ref-type="bibr" rid="B7336322">Plantarium 2021</xref>).</p><p>In Tajikistan (as <italic><tp:taxon-name><tp:taxon-name-part taxon-name-part-type="genus" reg="Xanthium">X.</tp:taxon-name-part><tp:taxon-name-part taxon-name-part-type="species" reg="californicum">californicum</tp:taxon-name-part></tp:taxon-name></italic>: <xref ref-type="bibr" rid="B7411429">Kinzikaeva 1988</xref>, <xref ref-type="bibr" rid="B7199560">Nabiev 1993</xref>), the species was recorded as a ruderal from two places, at Zafarobod Town and Dushanbe City.</p><p>In Uzbekistan (as <italic><tp:taxon-name><tp:taxon-name-part taxon-name-part-type="genus" reg="Xanthium">X.</tp:taxon-name-part><tp:taxon-name-part taxon-name-part-type="species" reg="californicum">californicum</tp:taxon-name-part></tp:taxon-name></italic>: <xref ref-type="bibr" rid="B7199560">Nabiev 1993</xref>; as <italic><tp:taxon-name><tp:taxon-name-part taxon-name-part-type="genus" reg="Xanthium">X.</tp:taxon-name-part><tp:taxon-name-part taxon-name-part-type="species" reg="albinum">albinum</tp:taxon-name-part></tp:taxon-name></italic>: <xref ref-type="bibr" rid="B7199551">Esanov 2016</xref>), the species was known as a weed in Tashkent (first record dated 1986) and as widely naturalised on cotton fields, fallow fields and roadsides of the Buxaro Agricultural Oasis (first recorded in 2007 but apparently established long before). Further records (<xref ref-type="bibr" rid="B7336322">Plantarium 2021</xref>) suggest its broad distribution in the Fergana Depression. The high impact of the species on cotton fields in Uzbekistan (<xref ref-type="bibr" rid="B7199551">Esanov 2016</xref>) agrees with the reports from the USA (<xref ref-type="bibr" rid="B7351393">Weaver and Lechowicz 1983</xref>), but a diversity of Central Asian reports from ruderal habitats suggests its multiple introductions not limited to the cotton cultivation.</p><p>Formally reported for the first time from Kyrgyzstan here.</p><p>The first record of the species from Central Asia (dated 1955) seems to be linked with the infamous Virgin Lands campaign, which started in 1954 as the extensive cultivation of previously uncultivated lands in northern Kazakhstan. To increase the yield of wheat crops, quality seed of productive varieties of American origin seem to have been partly used.</p><p>The large-scale invasion of <italic><tp:taxon-name><tp:taxon-name-part taxon-name-part-type="genus" reg="Xanthium">X.</tp:taxon-name-part><tp:taxon-name-part taxon-name-part-type="species" reg="orientale">orientale</tp:taxon-name-part></tp:taxon-name></italic>, however, occurred later, in the 1960s, when the extensive import of North American (largely Canadian) grain (wheat and maize) started to compensate for the shortage of domestic grain and fodder (<xref ref-type="bibr" rid="B7379741">Chistyakov 2009</xref>, <xref ref-type="bibr" rid="B7379715">FAO 2021</xref>).</p></sec><sec sec-type="Distribution in Kyrgyzstan"><title>Distribution in Kyrgyzstan</title><p>Western Tian-Shan, Northern Tian-Shan, Alay-Turkestan (Fig. <xref ref-type="fig" rid="F7430517">8</xref>).</p><p>In Kyrgyzstan, this species was rather neglected. <xref ref-type="bibr" rid="B7206684">Deza (1983)</xref> clearly distinguished it from the typical <italic><tp:taxon-name><tp:taxon-name-part taxon-name-part-type="genus" reg="Xanthium">X.</tp:taxon-name-part><tp:taxon-name-part taxon-name-part-type="species" reg="strumarium">strumarium</tp:taxon-name-part></tp:taxon-name></italic> L. and stated that it was found most commonly in (but not restricted to) the Chü Depression, where it occurred along roadsides and irrigation ditches, in populated places, on fallow fields and field margins, in gardens and on cultivated fields. <xref ref-type="bibr" rid="B7206684">Deza (1983)</xref> misapplied the name <italic><tp:taxon-name><tp:taxon-name-part taxon-name-part-type="genus" reg="Xanthium">X.</tp:taxon-name-part><tp:taxon-name-part taxon-name-part-type="species" reg="sibiricum">sibiricum</tp:taxon-name-part></tp:taxon-name></italic> Patr. ex Widder, which she seemingly borrowed from <xref ref-type="bibr" rid="B7206721">Smolianinova (1959)</xref> through <xref ref-type="bibr" rid="B7206708">Gorbunova (1965)</xref>, to this species in spite of their contrasting morphology, thus assuming its native distribution area stretching from Siberia to Central Asia. Due to this incorrect nomenclature, the species was omitted from the recent checklist of the flora of Kyrgyzstan (<xref ref-type="bibr" rid="B7206742">Lazkov and Sultanova 2011</xref>, <xref ref-type="bibr" rid="B7206734">Lazkov and Sultanova 2014</xref>).</p><p>According to herbarium collections, <italic><tp:taxon-name><tp:taxon-name-part taxon-name-part-type="genus" reg="Xanthium">X.</tp:taxon-name-part><tp:taxon-name-part taxon-name-part-type="species" reg="orientale">orientale</tp:taxon-name-part></tp:taxon-name></italic> occurs in a number of localities in or around the Chü, Ysyk-Köl and Fergana Depressions, climbing into the mountains as high as 2200 m and as far as 30 km from the depressions with their high levels of agricultural activity and human population density. Our field observations confirm its currently extensive dispersal (Fig. <xref ref-type="fig" rid="F7410935">9</xref>).</p></sec></tp:treatment-sec><tp:treatment-sec sec-type="Ecology"><title>Ecology</title><p>Gravelly riversides in the native distribution area; disturbed grounds, gravelly roadsides, sandy and gravelly riversides, fallow fields in the secondary distribution area.</p></tp:treatment-sec><tp:treatment-sec sec-type="Biology"><title>Biology</title><p>Annual.</p></tp:treatment-sec><tp:treatment-sec sec-type="Notes"><title>Notes</title><p>The modern taxonomic concept in <italic><tp:taxon-name><tp:taxon-name-part taxon-name-part-type="genus" reg="Xanthium">Xanthium</tp:taxon-name-part></tp:taxon-name></italic> and the correct name for this species were established by <xref ref-type="bibr" rid="B7211916">Greuter (2003)</xref> and <xref ref-type="bibr" rid="B7199533">Tomasello (2018)</xref>. Our understanding of the diagnostic characters is based on our revision of historical collections and field observations and agrees with the treatment of <xref ref-type="bibr" rid="B7199560">Nabiev (1993)</xref>.</p><p>The burrs in Central Asian plants are narrowly cylindrical, thus corresponding to <tp:taxon-name><tp:taxon-name-part taxon-name-part-type="genus" reg="Xanthium">X.</tp:taxon-name-part><tp:taxon-name-part taxon-name-part-type="species" reg="orientale">orientale</tp:taxon-name-part><tp:taxon-name-part taxon-name-part-type="infraspecific-rank">subsp.</tp:taxon-name-part><tp:taxon-name-part taxon-name-part-type="subspecies" reg="californicum">californicum</tp:taxon-name-part></tp:taxon-name> (Greene) Greuter (incl. <italic><tp:taxon-name><tp:taxon-name-part taxon-name-part-type="genus" reg="Xanthium">X.</tp:taxon-name-part><tp:taxon-name-part taxon-name-part-type="species" reg="chinense">chinense</tp:taxon-name-part></tp:taxon-name></italic> Mill.), as originally identified by <xref ref-type="bibr" rid="B7411429">Kinzikaeva (1988)</xref>.</p></tp:treatment-sec><tp:treatment-sec sec-type="Introduction to Kyrgyzstan"><title>Introduction to Kyrgyzstan</title><sec sec-type="Period of introduction"><title>Period of introduction</title><p>Neophyte.</p><p>The first collection from Kyrgyzstan (Suzak Town) is dated 1968. We assume that the species had arrived after the Second World War, in the 1960s, as a contaminant of wheat grain of North American origin.</p></sec><sec sec-type="Pathways of introduction"><title>Pathways of introduction</title><p>Transport - Contaminant: Seed contaminant.</p><p>Most likely, the species had arrived as a contaminant of wheat imported from Canada, in agreement with observations in Europe (e.g. <xref ref-type="bibr" rid="B7434725">Suominen 1979</xref>). In Australia, contamination of cotton seed and animal fur were reported as other main pathways of introduction (<xref ref-type="bibr" rid="B7351371">McMillan 1975</xref>).</p><p>Further dispersal occurred with domestic animals, water and transport.</p></sec><sec sec-type="Invasion status"><title>Invasion status</title><p>Fully naturalised, highly invasive.</p><p>Judging from the tendencies in its distribution and expansion, <italic><tp:taxon-name><tp:taxon-name-part taxon-name-part-type="genus" reg="Xanthium">Xanthium</tp:taxon-name-part><tp:taxon-name-part taxon-name-part-type="species" reg="orientale">orientale</tp:taxon-name-part></tp:taxon-name></italic> seems to be more adapted to the hot arid climate and may have a better prospect of naturalisation than its predecessor, <italic><tp:taxon-name><tp:taxon-name-part taxon-name-part-type="genus" reg="Xanthium">X.</tp:taxon-name-part><tp:taxon-name-part taxon-name-part-type="species" reg="strumarium">strumarium</tp:taxon-name-part></tp:taxon-name></italic>.</p></sec><sec sec-type="Evidence of impact"><title>Evidence of impact</title><p>Agriculture - major impact (abundant weed of fields, gardens and pastures, contamination of wool). Native ecosystems - major impact (local occurrence along mountain streams and roadsides in mountainous areas, forming extensive monodominant stands). Urban areas - major impact (ruderal occurrence, locally abundant).</p></sec><sec sec-type="Trend"><title>Trend</title><p>Rapidly increasing (observed).</p></sec></tp:treatment-sec><tp:treatment-sec><!--Section generated to contain objects referenced in tp:taxon-treatment.--><fig id="F7430517" position="float" orientation="portrait"><object-id xmlns:xlink="http://www.w3.org/1999/xlink" content-type="arpha" xlink:type="simple">429DBFF4-C791-555F-A61F-6F82504B073C</object-id><object-id xmlns:xlink="http://www.w3.org/1999/xlink" content-type="doi" xlink:type="simple">10.3897/BDJ.9.e75590.figure8</object-id><label>Figure 8.</label><caption><p>Distribution of <italic><tp:taxon-name><tp:taxon-name-part taxon-name-part-type="genus" reg="Xanthium">Xanthium</tp:taxon-name-part><tp:taxon-name-part taxon-name-part-type="species" reg="orientale">orientale</tp:taxon-name-part></tp:taxon-name></italic> in Kyrgyzstan according to herbarium specimens and our observations.</p></caption><graphic xmlns:xlink="http://www.w3.org/1999/xlink" xlink:href="bdj-09-e75590-g008.png" position="float" id="oo_591063.png" orientation="portrait" xlink:type="simple"><uri content-type="original_file" xlink:type="simple">https://binary.pensoft.net/fig/591063</uri></graphic></fig><fig id="F7410935" position="float" orientation="portrait"><object-id xmlns:xlink="http://www.w3.org/1999/xlink" content-type="arpha" xlink:type="simple">DFAF6ADB-63E5-585B-95AC-C967D863C084</object-id><object-id xmlns:xlink="http://www.w3.org/1999/xlink" content-type="doi" xlink:type="simple">10.3897/BDJ.9.e75590.figure9</object-id><label>Figure 9.</label><caption><p><italic><tp:taxon-name><tp:taxon-name-part taxon-name-part-type="genus" reg="Xanthium">Xanthium</tp:taxon-name-part><tp:taxon-name-part taxon-name-part-type="species" reg="orientale">orientale</tp:taxon-name-part></tp:taxon-name></italic> along the Kyzyl-Suu River, Kyrgyzstan (photo by G. Lazkov, 19 August 2021).</p></caption><graphic xmlns:xlink="http://www.w3.org/1999/xlink" xlink:href="bdj-09-e75590-g009.jpg" position="float" id="oo_580241.jpg" orientation="portrait" xlink:type="simple"><uri content-type="original_file" xlink:type="simple">https://binary.pensoft.net/fig/580241</uri></graphic></fig></tp:treatment-sec><ref-list><ref id="B7199524"><element-citation xmlns:xlink="http://www.w3.org/1999/xlink" publication-type="article" xlink:type="simple"><person-group person-group-type="author"><name name-style="western"><surname>Löve</surname><given-names>Doris</given-names></name><name name-style="western"><surname>Dansereau</surname><given-names>Pierre</given-names></name></person-group><year>1959</year><article-title>Biosystematic studies on <italic><tp:taxon-name><tp:taxon-name-part taxon-name-part-type="genus" reg="Xanthium">Xanthium</tp:taxon-name-part></tp:taxon-name></italic>: Taxonomic appraisal and ecological status</article-title><source>Canadian Journal of Botany</source><volume>37</volume><issue>2</issue><fpage>173</fpage><lpage>208</lpage><pub-id pub-id-type="doi">10.1139/b59-016</pub-id></element-citation></ref><ref id="B7378342"><element-citation xmlns:xlink="http://www.w3.org/1999/xlink" publication-type="chapter" xlink:type="simple"><person-group person-group-type="author"><name name-style="western"><surname>Dittrich</surname><given-names>M.</given-names></name></person-group><year>1989</year><chapter-title><italic><tp:taxon-name><tp:taxon-name-part taxon-name-part-type="genus" reg="Xanthium">Xanthium</tp:taxon-name-part></tp:taxon-name></italic> L.</chapter-title><person-group person-group-type="editor"><name name-style="western"><surname>Rechinger</surname><given-names>K. H.</given-names></name></person-group><source>Flora Iranica</source><volume>164</volume><publisher-name>Akademische Druck- und Verlagsanstalt</publisher-name><publisher-loc>Graz</publisher-loc><size units="page">38-40</size></element-citation></ref><ref id="B7422346"><element-citation xmlns:xlink="http://www.w3.org/1999/xlink" publication-type="article" xlink:type="simple"><person-group person-group-type="author"><name name-style="western"><surname>Xu</surname><given-names>Haigen</given-names></name><name name-style="western"><surname>Qiang</surname><given-names>Sheng</given-names></name><name name-style="western"><surname>Genovesi</surname><given-names>Piero</given-names></name><name name-style="western"><surname>Ding</surname><given-names>Hui</given-names></name><name name-style="western"><surname>Wu</surname><given-names>Jun</given-names></name><name name-style="western"><surname>Meng</surname><given-names>Ling</given-names></name><name name-style="western"><surname>Han</surname><given-names>Zhengmin</given-names></name><name name-style="western"><surname>Miao</surname><given-names>Jinlai</given-names></name><name name-style="western"><surname>Hu</surname><given-names>Baishi</given-names></name><name name-style="western"><surname>Guo</surname><given-names>Jiangying</given-names></name><name name-style="western"><surname>Sun</surname><given-names>Hongying</given-names></name><name name-style="western"><surname>Huang</surname><given-names>Cheng</given-names></name><name name-style="western"><surname>Lei</surname><given-names>Juncheng</given-names></name><name name-style="western"><surname>Le</surname><given-names>Zhifang</given-names></name><name name-style="western"><surname>Zhang</surname><given-names>Xiaoping</given-names></name><name name-style="western"><surname>He</surname><given-names>Shunping</given-names></name><name name-style="western"><surname>Wu</surname><given-names>Yu</given-names></name><name name-style="western"><surname>Zheng</surname><given-names>Zhou</given-names></name><name name-style="western"><surname>Chen</surname><given-names>Lian</given-names></name><name name-style="western"><surname>Jarošik</surname><given-names>Vojtěch</given-names></name><name name-style="western"><surname>Pysek</surname><given-names>Petr</given-names></name></person-group><year>2012</year><article-title>An inventory of invasive alien species in China</article-title><source>NeoBiota</source><volume>15</volume><fpage>1</fpage><lpage>26</lpage><pub-id pub-id-type="doi">10.3897/neobiota.15.3575</pub-id></element-citation></ref><ref id="B7422414"><element-citation xmlns:xlink="http://www.w3.org/1999/xlink" publication-type="chapter" xlink:type="simple"><person-group person-group-type="author"><name name-style="western"><surname>Khanminchun</surname><given-names>V. M.</given-names></name></person-group><year>1998</year><chapter-title><italic><tp:taxon-name><tp:taxon-name-part taxon-name-part-type="genus" reg="Xanthium">Xanthium</tp:taxon-name-part></tp:taxon-name></italic> L.</chapter-title><person-group person-group-type="editor"><name name-style="western"><surname>Krasnoborov</surname><given-names>I. M.</given-names></name></person-group><source>Flora of Siberia</source><volume>13</volume><publisher-name>Science Publishers</publisher-name><publisher-loc>Novosibirsk</publisher-loc><size units="page">58-59</size><comment content-type="language">Russian</comment></element-citation></ref><ref id="B7422436"><element-citation xmlns:xlink="http://www.w3.org/1999/xlink" publication-type="article" xlink:type="simple"><person-group person-group-type="author"><name name-style="western"><surname>Kozhevnikov</surname><given-names>A. E.</given-names></name><name name-style="western"><surname>Kozhevnikova</surname><given-names>Z. V.</given-names></name></person-group><year>2011</year><article-title>Alien species plant complex as a component of the Russian Far East natural flora: diversity and regional changes of taxonomical structure</article-title><source>Komarovskie Chteniya</source><volume>58</volume><fpage>5</fpage><lpage>36</lpage><comment content-type="language">Russian</comment></element-citation></ref><ref id="B7199542"><element-citation xmlns:xlink="http://www.w3.org/1999/xlink" publication-type="article" xlink:type="simple"><person-group person-group-type="author"><name name-style="western"><surname>Ebel</surname><given-names>A. L.</given-names></name><name name-style="western"><surname>Ebel</surname><given-names>T. V.</given-names></name></person-group><year>2003</year><article-title>New records of plants from Eastern Kazakhstan</article-title><source>Botanicheskii Zhurnal</source><volume>88</volume><issue>10</issue><fpage>131</fpage><lpage>135</lpage><comment content-type="language">Russian</comment></element-citation></ref><ref id="B7275256"><element-citation xmlns:xlink="http://www.w3.org/1999/xlink" publication-type="article" xlink:type="simple"><person-group person-group-type="author"><name name-style="western"><surname>Nobis</surname><given-names>Marcin</given-names></name><name name-style="western"><surname>Nowak</surname><given-names>Arkadiusz</given-names></name><name name-style="western"><surname>Ebel</surname><given-names>Aleksandr L.</given-names></name><name name-style="western"><surname>Nobis</surname><given-names>Agnieszka</given-names></name><name name-style="western"><surname>Nowak</surname><given-names>Sylwia</given-names></name><name name-style="western"><surname>Gudkova</surname><given-names>Polina D.</given-names></name><name name-style="western"><surname>Verkhozina</surname><given-names>Alla V.</given-names></name><name name-style="western"><surname>Erst</surname><given-names>Andrey S.</given-names></name><name name-style="western"><surname>Łazarski</surname><given-names>Grzegorz</given-names></name><name name-style="western"><surname>Olonova</surname><given-names>Marina V.</given-names></name><name name-style="western"><surname>Piwowarczyk</surname><given-names>Renata</given-names></name><name name-style="western"><surname>Bobrov</surname><given-names>Alexander A.</given-names></name><name name-style="western"><surname>Khrustaleva</surname><given-names>Irina A.</given-names></name><name name-style="western"><surname>Plášek</surname><given-names>Vítězslav</given-names></name><name name-style="western"><surname>Silantyeva</surname><given-names>Marina M.</given-names></name><name name-style="western"><surname>Zalewska-Gałosz</surname><given-names>Joanna</given-names></name></person-group><year>2015</year><article-title>Contribution to the flora of Asian and European countries: new national and regional vascular plant records, 3</article-title><source>Acta Botanica Gallica</source><volume>162</volume><issue>2</issue><fpage>103</fpage><lpage>115</lpage><pub-id pub-id-type="doi">10.1080/12538078.2015.1010105</pub-id></element-citation></ref><ref id="B7343486"><element-citation xmlns:xlink="http://www.w3.org/1999/xlink" publication-type="article" xlink:type="simple"><person-group person-group-type="author"><name name-style="western"><surname>Ebel</surname><given-names>A. L.</given-names></name><name name-style="western"><surname>Kupriyanov</surname><given-names>A. N.</given-names></name><name name-style="western"><surname>Laschinsky</surname><given-names>N. N.</given-names></name><name name-style="western"><surname>Khrustaleva</surname><given-names>I. A.</given-names></name></person-group><year>2016</year><article-title>Additions to the flora of the Boralday branch of the Syrdarya-Turkestan Nature Park</article-title><source>Botanicheskie Issledovaniya Sibiri i Kazakhstana</source><volume>22</volume><fpage>35</fpage><lpage>42</lpage><comment content-type="language">Russian</comment></element-citation></ref><ref id="B7336322"><element-citation xmlns:xlink="http://www.w3.org/1999/xlink" publication-type="website" xlink:type="simple"><person-group person-group-type="author"><name name-style="western"><surname>Plantarium</surname></name></person-group><article-title>Plants and lichens of Russia and neighboring countries: open online galleries and plant identification guide</article-title><uri xlink:type="simple">https://www.plantarium.ru/lang/en.html</uri><date-in-citation content-type="access-date">2021-07-12T00:00:00+03:00</date-in-citation></element-citation></ref><ref id="B7411429"><element-citation xmlns:xlink="http://www.w3.org/1999/xlink" publication-type="chapter" xlink:type="simple"><person-group person-group-type="author"><name name-style="western"><surname>Kinzikaeva</surname><given-names>G. K.</given-names></name></person-group><year>1988</year><chapter-title><italic><tp:taxon-name><tp:taxon-name-part taxon-name-part-type="genus" reg="Xanthium">Xanthium</tp:taxon-name-part></tp:taxon-name></italic> L.</chapter-title><person-group person-group-type="editor"><name name-style="western"><surname>Kinzikaeva</surname><given-names>G. K.</given-names></name></person-group><source>Flora of the Tajik SSR</source><volume>9</volume><publisher-name>Science Publishers</publisher-name><publisher-loc>Leningrad</publisher-loc><size units="page">318-322</size><comment content-type="language">Russian</comment></element-citation></ref><ref id="B7199560"><element-citation xmlns:xlink="http://www.w3.org/1999/xlink" publication-type="chapter" xlink:type="simple"><person-group person-group-type="author"><name name-style="western"><surname>Nabiev</surname><given-names>M. M.</given-names></name></person-group><year>1993</year><chapter-title><italic><tp:taxon-name><tp:taxon-name-part taxon-name-part-type="genus" reg="Xanthium">Xanthium</tp:taxon-name-part></tp:taxon-name></italic> L.</chapter-title><person-group person-group-type="editor"><name name-style="western"><surname>Adylov</surname><given-names>T. A.</given-names></name><name name-style="western"><surname>Zuckerwanik</surname><given-names>T. I.</given-names></name></person-group><source>Manual of vascular plants of Central Asia</source><volume>10</volume><publisher-name>Science Publishers</publisher-name><publisher-loc>Tashkent</publisher-loc><size units="page">623, 626</size><comment content-type="language">Russian</comment></element-citation></ref><ref id="B7199551"><element-citation xmlns:xlink="http://www.w3.org/1999/xlink" publication-type="article" xlink:type="simple"><person-group person-group-type="author"><name name-style="western"><surname>Esanov</surname><given-names>H.</given-names></name></person-group><year>2016</year><article-title>New plant species in the flora of Bukhara oasis</article-title><source>Turczaninowia</source><volume>19</volume><issue>2</issue><fpage>77</fpage><lpage>81</lpage><comment content-type="language">Russian</comment><pub-id pub-id-type="doi">10.14258/turczaninowia.19.2.10</pub-id></element-citation></ref><ref id="B7351393"><element-citation xmlns:xlink="http://www.w3.org/1999/xlink" publication-type="article" xlink:type="simple"><person-group person-group-type="author"><name name-style="western"><surname>Weaver</surname><given-names>S. E.</given-names></name><name name-style="western"><surname>Lechowicz</surname><given-names>M. J.</given-names></name></person-group><year>1983</year><article-title>The biology of Canadian weeds: 56. <italic><tp:taxon-name><tp:taxon-name-part taxon-name-part-type="genus" reg="Xanthium">Xanthium</tp:taxon-name-part><tp:taxon-name-part taxon-name-part-type="species" reg="strumarium">strumarium</tp:taxon-name-part></tp:taxon-name></italic> L.</article-title><source>Canadian Journal of Plant Science</source><volume>63</volume><issue>1</issue><fpage>211</fpage><lpage>225</lpage><pub-id pub-id-type="doi">10.4141/cjps83-021</pub-id></element-citation></ref><ref id="B7379741"><element-citation xmlns:xlink="http://www.w3.org/1999/xlink" publication-type="article" xlink:type="simple"><person-group person-group-type="author"><name name-style="western"><surname>Chistyakov</surname><given-names>Y. F.</given-names></name></person-group><year>2009</year><article-title>Grain import in the USSR in 1970s-1980s</article-title><source>Dokument. Arkhiv. Istoriya. Sovremennost</source><volume>10</volume><fpage>163</fpage><lpage>169</lpage><comment content-type="language">Russian</comment></element-citation></ref><ref id="B7379715"><element-citation xmlns:xlink="http://www.w3.org/1999/xlink" publication-type="website" xlink:type="simple"><person-group person-group-type="author"><name name-style="western"><surname>FAO</surname></name></person-group><article-title>FAOSTAT. Statistical database of the Food and Agriculture Organization of the United Nations</article-title><uri xlink:type="simple">http://www.fao.org/faostat/en/#home</uri><date-in-citation content-type="access-date">2021-08-06T00:00:00+03:00</date-in-citation></element-citation></ref><ref id="B7206684"><element-citation xmlns:xlink="http://www.w3.org/1999/xlink" publication-type="book" xlink:type="simple"><person-group person-group-type="author"><name name-style="western"><surname>Deza</surname><given-names>M. I.</given-names></name></person-group><year>1983</year><source>Weedy plants of Kirghizia</source><publisher-name>Kyrgyzstan</publisher-name><publisher-loc>Frunze</publisher-loc><size units="page">152</size><comment content-type="language">Russian</comment></element-citation></ref><ref id="B7206721"><element-citation xmlns:xlink="http://www.w3.org/1999/xlink" publication-type="chapter" xlink:type="simple"><person-group person-group-type="author"><name name-style="western"><surname>Smolianinova</surname><given-names>L. A.</given-names></name></person-group><year>1959</year><chapter-title><italic><tp:taxon-name><tp:taxon-name-part taxon-name-part-type="genus" reg="Xanthium">Xanthium</tp:taxon-name-part></tp:taxon-name></italic> L.</chapter-title><person-group person-group-type="editor"><name name-style="western"><surname>Schischkin</surname><given-names>B. K.</given-names></name></person-group><source>Flora of the USSR</source><volume>25</volume><publisher-name>Academy of Sciences of the USSR</publisher-name><publisher-loc>Moscow &amp; Leningrad</publisher-loc><size units="page">521-529</size><comment content-type="language">Russian</comment></element-citation></ref><ref id="B7206708"><element-citation xmlns:xlink="http://www.w3.org/1999/xlink" publication-type="chapter" xlink:type="simple"><person-group person-group-type="author"><name name-style="western"><surname>Gorbunova</surname><given-names>N. V.</given-names></name></person-group><year>1965</year><chapter-title><italic><tp:taxon-name><tp:taxon-name-part taxon-name-part-type="genus" reg="Xanthium">Xanthium</tp:taxon-name-part></tp:taxon-name></italic> L.</chapter-title><person-group person-group-type="editor"><name name-style="western"><surname>Vykhodtsev</surname><given-names>I. V.</given-names></name></person-group><source>Flora of Kirghizia</source><volume>11</volume><publisher-name>Science Publishers</publisher-name><publisher-loc>Bishkek</publisher-loc><size units="page">91-93</size><comment content-type="language">Russian</comment></element-citation></ref><ref id="B7206742"><element-citation xmlns:xlink="http://www.w3.org/1999/xlink" publication-type="book" xlink:type="simple"><person-group person-group-type="author"><name name-style="western"><surname>Lazkov</surname><given-names>G. A.</given-names></name><name name-style="western"><surname>Sultanova</surname><given-names>B. A.</given-names></name></person-group><year>2011</year><source>Checklist of vascular plants of Kyrgyzstan</source><publisher-name>Finnish Museum of Natural History</publisher-name><publisher-loc>Helsinki</publisher-loc><size units="page">166</size><comment content-type="language">Russian</comment><isbn>978-952-10-7588-9</isbn></element-citation></ref><ref id="B7206734"><element-citation xmlns:xlink="http://www.w3.org/1999/xlink" publication-type="book" xlink:type="simple"><person-group person-group-type="author"><name name-style="western"><surname>Lazkov</surname><given-names>G. A.</given-names></name><name name-style="western"><surname>Sultanova</surname><given-names>B. A.</given-names></name></person-group><year>2014</year><source>Inventory of the flora of Kyrgyzstan: Vascular plants</source><publisher-name>United Nations Development Programme</publisher-name><publisher-loc>Bishkek</publisher-loc><size units="page">126</size><comment content-type="language">Russian</comment></element-citation></ref><ref id="B7211916"><element-citation xmlns:xlink="http://www.w3.org/1999/xlink" publication-type="article" xlink:type="simple"><person-group person-group-type="author"><name name-style="western"><surname>Greuter</surname><given-names>Werner</given-names></name></person-group><year>2003</year><article-title>The Euro+Med treatment of <tp:taxon-name><tp:taxon-name-part taxon-name-part-type="tribe">Senecioneae</tp:taxon-name-part></tp:taxon-name> and the minor <tp:taxon-name><tp:taxon-name-part taxon-name-part-type="family">Compositae</tp:taxon-name-part></tp:taxon-name> tribes — generic concepts and required new names, with an addendum to <tp:taxon-name><tp:taxon-name-part taxon-name-part-type="tribe">Cardueae</tp:taxon-name-part></tp:taxon-name></article-title><source>Willdenowia</source><volume>33</volume><issue>2</issue><fpage>245</fpage><lpage>250</lpage><pub-id pub-id-type="doi">10.3372/wi.33.33203</pub-id></element-citation></ref><ref id="B7199533"><element-citation xmlns:xlink="http://www.w3.org/1999/xlink" publication-type="article" xlink:type="simple"><person-group person-group-type="author"><name name-style="western"><surname>Tomasello</surname><given-names>Salvatore</given-names></name></person-group><year>2018</year><article-title>How many names for a beloved genus? – Coalescent-based species delimitation in <italic><tp:taxon-name><tp:taxon-name-part taxon-name-part-type="genus" reg="Xanthium">Xanthium</tp:taxon-name-part></tp:taxon-name></italic> L. (<tp:taxon-name><tp:taxon-name-part taxon-name-part-type="subtribe">Ambrosiinae</tp:taxon-name-part></tp:taxon-name>, <tp:taxon-name><tp:taxon-name-part taxon-name-part-type="family">Asteraceae</tp:taxon-name-part></tp:taxon-name>)</article-title><source>Molecular Phylogenetics and Evolution</source><volume>127</volume><fpage>135</fpage><lpage>145</lpage><pub-id pub-id-type="doi">10.1016/j.ympev.2018.05.024</pub-id></element-citation></ref><ref id="B7434725"><element-citation xmlns:xlink="http://www.w3.org/1999/xlink" publication-type="article" xlink:type="simple"><person-group person-group-type="author"><name name-style="western"><surname>Suominen</surname><given-names>J.</given-names></name></person-group><year>1979</year><article-title>The grain immigrant flora of Finland</article-title><source>Acta Botanica Fennica</source><volume>111</volume><fpage>1</fpage><lpage>108</lpage></element-citation></ref><ref id="B7351371"><element-citation xmlns:xlink="http://www.w3.org/1999/xlink" publication-type="article" xlink:type="simple"><person-group person-group-type="author"><name name-style="western"><surname>McMillan</surname><given-names>C.</given-names></name></person-group><year>1975</year><article-title>The <italic><tp:taxon-name><tp:taxon-name-part taxon-name-part-type="genus" reg="Xanthium">Xanthium</tp:taxon-name-part><tp:taxon-name-part taxon-name-part-type="species" reg="strumarium">strumarium</tp:taxon-name-part></tp:taxon-name></italic> complexes in Australia</article-title><source>Australian Journal of Botany</source><volume>23</volume><fpage>173</fpage><lpage>192</lpage><pub-id pub-id-type="doi">10.1071/BT9750173</pub-id></element-citation></ref></ref-list></tp:taxon-treatment>
