# Supplementary material for: The first checklist of alien vascular plants of Kyrgyzstan, with new records and critical evaluation of earlier data. Contribution 1
Source: Biodivers Data J. 2021 Nov 9;9:e75590. doi: 10.3897/BDJ.9.e75590 (PMC8595221; doi:10.3897/BDJ.9.e75590)
Supplement: XML Treatment for Xanthium spinosum [file BDJ.9.e75590-treatment6.xml]

<!DOCTYPE tp:taxon-treatment
  PUBLIC "-//TaxonX//DTD Taxonomic Treatment Publishing DTD v0 20100105//EN" "tax-treatment-NSO.dtd">
<tp:taxon-treatment xmlns:tp="http://www.plazi.org/taxpub"><tp:treatment-meta><mixed-citation publication-type="journal"><person-group><name><surname>Sennikov</surname><given-names>Alexander N.</given-names></name><name><surname>Lazkov</surname><given-names>Georgy A.</given-names></name></person-group><article-title>The first checklist of alien vascular plants of Kyrgyzstan, with new records and critical evaluation of earlier data. Contribution 1</article-title><source>Biodivers Data J</source><day>09</day><month>11</month><year>2021</year><volume>9</volume><pub-id pub-id-type="doi">10.3897/BDJ.9.e75590</pub-id></mixed-citation></tp:treatment-meta><tp:nomenclature><tp:taxon-name>
            <object-id xmlns:xlink="http://www.w3.org/1999/xlink" content-type="arpha" xlink:type="simple">BCC30C7A-F193-5B76-871D-F09D577CFCA8</object-id>
            <tp:taxon-name-part taxon-name-part-type="genus">Xanthium</tp:taxon-name-part>
            <tp:taxon-name-part taxon-name-part-type="species">spinosum</tp:taxon-name-part>
            <object-id xmlns:xlink="http://www.w3.org/1999/xlink" xlink:type="simple" object-id-type="IPNI">urn:lsid:ipni.org:names:260892-1</object-id>
          </tp:taxon-name><tp:taxon-authority>L. 1753</tp:taxon-authority><tp:nomenclature-citation-list><tp:nomenclature-citation><tp:taxon-name>
                <tp:taxon-name-part taxon-name-part-type="genus" reg="Xanthium">Xanthium</tp:taxon-name-part>
                <tp:taxon-name-part taxon-name-part-type="species" reg="spinosum">spinosum</tp:taxon-name-part>
              </tp:taxon-name><comment> L., Sp. Pl. 2: 987 (1753) — <italic><tp:taxon-name><tp:taxon-name-part taxon-name-part-type="genus" reg="Acanthoxanthium">Acanthoxanthium</tp:taxon-name-part><tp:taxon-name-part taxon-name-part-type="species" reg="spinosum">spinosum</tp:taxon-name-part></tp:taxon-name></italic> (L.) Fourr., Ann. Soc. Linn. Lyon, sér. 2, 17: 110 (1869).</comment></tp:nomenclature-citation></tp:nomenclature-citation-list></tp:nomenclature><tp:treatment-sec sec-type="Diagnosis"><title>Diagnosis</title><p>This species is characterised by armed leaves and subglabrous elliptic burrs 1-1.5 cm long with numerous hooked prickles.</p></tp:treatment-sec><tp:treatment-sec sec-type="Distribution"><title>Distribution</title><sec sec-type="Native distribution"><title>Native distribution</title><p>The species is native to South America (<xref ref-type="bibr" rid="B7379770">Löve 1975</xref>).</p></sec><sec sec-type="Secondary distribution"><title>Secondary distribution</title><p>Neophyte in North America, Europe (including the Mediterranean), Southern Africa, Asia, Australia. In Europe, this species belongs to the most widely distributed alien vascular plants (<xref ref-type="bibr" rid="B7430092">Lambdon et al. 2008</xref>).</p></sec><sec sec-type="Distribution in Central Asia"><title>Distribution in Central Asia</title><p>Widely distributed in all the countries (<xref ref-type="bibr" rid="B7199560">Nabiev 1993</xref>).</p><p>In Chinese Central Asia, <italic><tp:taxon-name><tp:taxon-name-part taxon-name-part-type="genus" reg="Xanthium">Xanthium</tp:taxon-name-part><tp:taxon-name-part taxon-name-part-type="species" reg="spinosum">spinosum</tp:taxon-name-part></tp:taxon-name></italic> was first recorded in the 1880s by A. Regel from Uqturpan County, Xinjiang Uygur Autonomous Region (<xref ref-type="bibr" rid="B7275364">Fedtschenko and Fedtschenko 1911</xref>). This early Chinese record has been neglected in national inventories (e.g. <xref ref-type="bibr" rid="B7422346">Xu et al. 2012</xref>).</p><p>In Kazakhstan, this species occurs in four restricted areas, of which the Talas Alatau is adjacent to Kyrgyzstan (<xref ref-type="bibr" rid="B7435054">Zaitseva 1965</xref>, <xref ref-type="bibr" rid="B7434894">Aldibekova et al. 2018</xref>). It was first observed in 1877 by I. Zarubin along the Syrdarya River between Qazaly (formerly Kazalinsk), Josaly (formerly Karmakshy) and Qyzylorda (formerly Perovsk) (<xref ref-type="bibr" rid="B7473578">Zarubin 1879</xref>), and then on the Maŋğystau Peninsula at the Kaspian Sea (first collected in 1895).</p><p>In Uzbekistan, the species has been originally known from the eastern parts of the country (Tashkent and Samarkand Regions) (<xref ref-type="bibr" rid="B7435026">Nabiev 1962b</xref>). The first observation made by A. Regel along the Salor irrigation channel near Tashkent was dated the 1880s (<xref ref-type="bibr" rid="B7275364">Fedtschenko and Fedtschenko 1911</xref>); the first specimens were collected in 1912-1920 near railway stations and along roadsides.</p><p>In Tajikistan, the species was first collected as a ruderal plant from Dushanbe (<xref ref-type="bibr" rid="B7473589">Grigoriev 1953</xref>), Xujand and Samgar in the northern part of the country (<xref ref-type="bibr" rid="B7473598">Komarov 1967</xref>). The date of the first record is not known, but seemingly it appeared shortly after the Second World War.</p><p>In Turkmenistan, the species occurred as a rare ruderal along irrrigation ditches in and around populated places (<xref ref-type="bibr" rid="B7473565">Nikitin 1960</xref>). The first herbarium specimen was collected in 1898.</p><p>As evident from the first herbarium specimens and observations in present-day Kazakhstan, the introduction of <italic><tp:taxon-name><tp:taxon-name-part taxon-name-part-type="genus" reg="Xanthium">X.</tp:taxon-name-part><tp:taxon-name-part taxon-name-part-type="species" reg="spinosum">spinosum</tp:taxon-name-part></tp:taxon-name></italic> was linked to Russian fortifications that served as foreposts for the conquest and colonisation of the territory, and the roads connecting those fortifications along the Caspian Sea (established in the 1840s-1860s) and along the Syrdarya River (established in 1850s-1860s). As the species is notorious for its efficiency in contaminating various kinds of fur and wool (<xref ref-type="bibr" rid="B7474175">Kowarik and von der Lippe 2007</xref>), it is easy to understand that <italic><tp:taxon-name><tp:taxon-name-part taxon-name-part-type="genus" reg="Xanthium">X.</tp:taxon-name-part><tp:taxon-name-part taxon-name-part-type="species" reg="spinosum">spinosum</tp:taxon-name-part></tp:taxon-name></italic> had arrived being tangled in manes and tails of Russian military horses, gradually proceeding eastwards (as, for example, in Australia: <xref ref-type="bibr" rid="B7474241">Woolls 1885</xref>). Since the species was found extensively established already in 1877 (<xref ref-type="bibr" rid="B7473578">Zarubin 1879</xref>), its invasion to Kazakhstan may have started in the 1860s or even earlier.</p><p>Its introduction to Turkmenistan was by the same military cavalry, probably in the 1880s. In particular, the first locality of <italic><tp:taxon-name><tp:taxon-name-part taxon-name-part-type="genus" reg="Xanthium">X.</tp:taxon-name-part><tp:taxon-name-part taxon-name-part-type="species" reg="spinosum">spinosum</tp:taxon-name-part></tp:taxon-name></italic>, Daine Village (<xref ref-type="bibr" rid="B7378342">Dittrich 1989</xref>), was a border post which was certainly horse-served at that time. In Uzbekistan, the species appeared also in the 1880s, using the same pathway (Tashkent was the seat of the Russian administration in Turkestan, intensely supported by the military power from European Russia).</p><p>Besides the military traffic, by the 1850s, a road from Orsk Town along the Syr-Darya River was established for regular horse-driven transportation of merchandise from Russia to the Emirate of Buxoro and back (<xref ref-type="bibr" rid="B7523883">Nebolsin 1855</xref>), which undoubtedly promoted the further spread of <italic><tp:taxon-name><tp:taxon-name-part taxon-name-part-type="genus" reg="Xanthium">X.</tp:taxon-name-part><tp:taxon-name-part taxon-name-part-type="species" reg="spinosum">spinosum</tp:taxon-name-part></tp:taxon-name></italic>.</p><p>The first records of the species from Kyrgyzstan are later and, therefore, are not linked with the horse power. Instead, they are firmly connected with the relocation of 2.3 million head of cattle during the second part of 1941, from the European part of the USSR to its Asiatic territories, including Central Asia (<xref ref-type="bibr" rid="B7474259">Kumanev 2006</xref>), as a contaminant of cattle tails and fur, fodder and bedding. The same pathway can be inferred also for Tajikistan, where the species was not registered before the War time.</p></sec><sec sec-type="Distribution in Kyrgyzstan"><title>Distribution in Kyrgyzstan</title><p>Western Tian-Shan, Northern Tian-Shan, Alay-Turkestan (Fig. <xref ref-type="fig" rid="F7430521">10</xref>).</p><p>The species prefers arid areas with higher temperatures. It occurs in the Chü Depression with surrounding mountains and the eastern part of the Fergana Depression with surrounding mountains (<xref ref-type="bibr" rid="B7206708">Gorbunova 1965</xref>, <xref ref-type="bibr" rid="B7206684">Deza 1983</xref>); numerous recent observations exist (Fig. <xref ref-type="fig" rid="F7411403">11</xref>). Its first record comes from railway embankments in Bishkek City between Bishkek-1 Station (formerly Pishpek) and Bishkek-2 Station (formerly Frunze), where a large population was observed in 1942 (<xref ref-type="bibr" rid="B7275344">Nikitina 1965</xref>).</p><p>The species is also known from the Talas Depression in north-western Kyrgyzstan (<xref ref-type="bibr" rid="B7206684">Deza 1983</xref>), although without supporting specimens. This part of its distribution agrees with the corresponding occurrences in Kazakhstan (<xref ref-type="bibr" rid="B7434894">Aldibekova et al. 2018</xref>).</p><p>So far, the species was found in the lowlands and foothills, mostly at elevations of 600-1000 m, but also climbing up to 1650 m in the arid mountains.</p></sec></tp:treatment-sec><tp:treatment-sec sec-type="Ecology"><title>Ecology</title><p>Riversides in the native distribution area; waste lands, disturbed grounds, roadsides, gravelly riversides, clayey lowlands, gardens and fallow fields in the secondary distribution area.</p></tp:treatment-sec><tp:treatment-sec sec-type="Biology"><title>Biology</title><p>Annual.</p></tp:treatment-sec><tp:treatment-sec sec-type="Introduction to Kyrgyzstan"><title>Introduction to Kyrgyzstan</title><sec sec-type="Period of introduction"><title>Period of introduction</title><p>Neophyte.</p><p>The first record from Kyrgyzstan is based on undocumented observations from railway tracks within Bishkek City, which are dated 1942 (<xref ref-type="bibr" rid="B7275344">Nikitina 1965</xref>). The first herbarium specimens were collected from Osh Town and dated 1946. Both records are connected with the Second World War migration of refugees and relocation of resources from the European part of the USSR during 1941, which required extensive transportation of industrial equipment, human population and livestock, including a massive amount of cattle and their supply (<xref ref-type="bibr" rid="B7433390">Kazakova and Salamov 1961</xref>, <xref ref-type="bibr" rid="B7474259">Kumanev 2006</xref>).</p></sec><sec sec-type="Pathways of introduction"><title>Pathways of introduction</title><p>Transport - Contaminant: Contaminant on animals.</p><p>The species has arrived as a contaminant on live animals, which were massively transported from south-eastern Europe. Further dispersal occurred by domestic animals and water.</p><p>In Europe, the species was also noted as a grain contaminant (e.g. <xref ref-type="bibr" rid="B7434725">Suominen 1979</xref>, <xref ref-type="bibr" rid="B7466737">Clement and Foster 1994</xref>).</p></sec><sec sec-type="Invasion status"><title>Invasion status</title><p>Fully naturalised, invasive.</p></sec><sec sec-type="Evidence of impact"><title>Evidence of impact</title><p>Agriculture - minor impact (the species may occur as a weed of vegetable plantations and was noticed in gardens and vineyards) (<xref ref-type="bibr" rid="B7206684">Deza 1983</xref>). Native ecosystems - major impact (recorded along mountain rivers, in mountain forests and in steppe-like vegetation around populated places, mostly along roadsides). Urban areas - major impact (recorded as a ruderal in many populated places).</p></sec><sec sec-type="Trend"><title>Trend</title><p>Increasing (observed).</p></sec></tp:treatment-sec><tp:treatment-sec><!--Section generated to contain objects referenced in tp:taxon-treatment.--><fig id="F7430521" position="float" orientation="portrait"><object-id xmlns:xlink="http://www.w3.org/1999/xlink" content-type="arpha" xlink:type="simple">D7C38D66-5265-54C7-871E-CA82A7E73761</object-id><object-id xmlns:xlink="http://www.w3.org/1999/xlink" content-type="doi" xlink:type="simple">10.3897/BDJ.9.e75590.figure10</object-id><label>Figure 10.</label><caption><p>Distribution of <italic><tp:taxon-name><tp:taxon-name-part taxon-name-part-type="genus" reg="Xanthium">Xanthium</tp:taxon-name-part><tp:taxon-name-part taxon-name-part-type="species" reg="spinosum">spinosum</tp:taxon-name-part></tp:taxon-name></italic> in Kyrgyzstan according to herbarium specimens and our observations. The occurrence in Talas Region is borrowed from <xref ref-type="bibr" rid="B7206684">Deza (1983)</xref> and mapped tentatively.</p></caption><graphic xmlns:xlink="http://www.w3.org/1999/xlink" xlink:href="bdj-09-e75590-g010.png" position="float" id="oo_591064.png" orientation="portrait" xlink:type="simple"><uri content-type="original_file" xlink:type="simple">https://binary.pensoft.net/fig/591064</uri></graphic></fig><fig id="F7411403" position="float" orientation="portrait"><object-id xmlns:xlink="http://www.w3.org/1999/xlink" content-type="arpha" xlink:type="simple">766B8DCA-AB9E-509F-8B06-44D32C700F53</object-id><object-id xmlns:xlink="http://www.w3.org/1999/xlink" content-type="doi" xlink:type="simple">10.3897/BDJ.9.e75590.figure11</object-id><label>Figure 11.</label><caption><p><italic><tp:taxon-name><tp:taxon-name-part taxon-name-part-type="genus" reg="Xanthium">Xanthium</tp:taxon-name-part><tp:taxon-name-part taxon-name-part-type="species" reg="spinosum">spinosum</tp:taxon-name-part></tp:taxon-name></italic> at the Toskool River, Kyrgyzstan (photo by G. Lazkov, 16 August 2021).</p></caption><graphic xmlns:xlink="http://www.w3.org/1999/xlink" xlink:href="bdj-09-e75590-g011.jpg" position="float" id="oo_578243.jpg" orientation="portrait" xlink:type="simple"><uri content-type="original_file" xlink:type="simple">https://binary.pensoft.net/fig/578243</uri></graphic></fig></tp:treatment-sec><ref-list><ref id="B7379770"><element-citation xmlns:xlink="http://www.w3.org/1999/xlink" publication-type="article" xlink:type="simple"><person-group person-group-type="author"><name name-style="western"><surname>Löve</surname><given-names>D.</given-names></name></person-group><year>1975</year><article-title>The genus <italic><tp:taxon-name><tp:taxon-name-part taxon-name-part-type="genus" reg="Acanthoxanthium">Acanthoxanthium</tp:taxon-name-part></tp:taxon-name></italic> (DC.) Fourr. revived</article-title><source>Lagascalia</source><volume>5</volume><issue>1</issue><fpage>55</fpage><lpage>71</lpage></element-citation></ref><ref id="B7430092"><element-citation xmlns:xlink="http://www.w3.org/1999/xlink" publication-type="article" xlink:type="simple"><person-group person-group-type="author"><name name-style="western"><surname>Lambdon</surname><given-names>P. V.</given-names></name><name name-style="western"><surname>Pyšek</surname><given-names>P.</given-names></name><name name-style="western"><surname>Basnou</surname><given-names>C.</given-names></name><name name-style="western"><surname>Hejda</surname><given-names>M.</given-names></name><name name-style="western"><surname>Arianoutsou</surname><given-names>M.</given-names></name><name name-style="western"><surname>Essl</surname><given-names>F.</given-names></name><name name-style="western"><surname>Jarošík</surname><given-names>V.</given-names></name><name name-style="western"><surname>Pergl</surname><given-names>J.</given-names></name><name name-style="western"><surname>Winter</surname><given-names>M.</given-names></name><name name-style="western"><surname>Anastasiu</surname><given-names>P.</given-names></name><name name-style="western"><surname>Andriopoulos</surname><given-names>P.</given-names></name><name name-style="western"><surname>Bazos</surname><given-names>I.</given-names></name><name name-style="western"><surname>Brundu</surname><given-names>G.</given-names></name><name name-style="western"><surname>Celesti-Grapow</surname><given-names>L.</given-names></name><name name-style="western"><surname>Chassot</surname><given-names>P.</given-names></name><name name-style="western"><surname>Delipetrou</surname><given-names>P.</given-names></name><name name-style="western"><surname>Josefsson</surname><given-names>M.</given-names></name><name name-style="western"><surname>Kark</surname><given-names>S.</given-names></name><name name-style="western"><surname>Klotz</surname><given-names>S.</given-names></name><name name-style="western"><surname>Kokkoris</surname><given-names>Y.</given-names></name><name name-style="western"><surname>Kühn</surname><given-names>I.</given-names></name><name name-style="western"><surname>Marchante</surname><given-names>H.</given-names></name><name name-style="western"><surname>Perglová</surname><given-names>I.</given-names></name><name name-style="western"><surname>Pino</surname><given-names>J.</given-names></name><name name-style="western"><surname>Vilà</surname><given-names>M.</given-names></name><name name-style="western"><surname>Zikos</surname><given-names>A.</given-names></name><name name-style="western"><surname>Roy</surname><given-names>D.</given-names></name><name name-style="western"><surname>Hulme</surname><given-names>P. E.</given-names></name></person-group><year>2008</year><article-title>Alien flora of Europe: species diversity, temporal trends, geographical patterns and research needs</article-title><source>Preslia</source><volume>80</volume><issue>2</issue><fpage>101</fpage><lpage>149</lpage></element-citation></ref><ref id="B7199560"><element-citation xmlns:xlink="http://www.w3.org/1999/xlink" publication-type="chapter" xlink:type="simple"><person-group person-group-type="author"><name name-style="western"><surname>Nabiev</surname><given-names>M. M.</given-names></name></person-group><year>1993</year><chapter-title><italic><tp:taxon-name><tp:taxon-name-part taxon-name-part-type="genus" reg="Xanthium">Xanthium</tp:taxon-name-part></tp:taxon-name></italic> L.</chapter-title><person-group person-group-type="editor"><name name-style="western"><surname>Adylov</surname><given-names>T. A.</given-names></name><name name-style="western"><surname>Zuckerwanik</surname><given-names>T. I.</given-names></name></person-group><source>Manual of vascular plants of Central Asia</source><volume>10</volume><publisher-name>Science Publishers</publisher-name><publisher-loc>Tashkent</publisher-loc><size units="page">623, 626</size><comment content-type="language">Russian</comment></element-citation></ref><ref id="B7275364"><element-citation xmlns:xlink="http://www.w3.org/1999/xlink" publication-type="article" xlink:type="simple"><person-group person-group-type="author"><name name-style="western"><surname>Fedtschenko</surname><given-names>O. A.</given-names></name><name name-style="western"><surname>Fedtschenko</surname><given-names>B. A.</given-names></name></person-group><year>1911</year><article-title>Conspectus florae Turkestanicae</article-title><source>Izvestia Turkestanskogo Otdela Imperatorskogo Russkogo Geograficheskogo Obschestva, part 4</source><volume>6</volume><issue>Supplement</issue><fpage>155</fpage><lpage>401</lpage><comment content-type="language">Russian</comment></element-citation></ref><ref id="B7422346"><element-citation xmlns:xlink="http://www.w3.org/1999/xlink" publication-type="article" xlink:type="simple"><person-group person-group-type="author"><name name-style="western"><surname>Xu</surname><given-names>Haigen</given-names></name><name name-style="western"><surname>Qiang</surname><given-names>Sheng</given-names></name><name name-style="western"><surname>Genovesi</surname><given-names>Piero</given-names></name><name name-style="western"><surname>Ding</surname><given-names>Hui</given-names></name><name name-style="western"><surname>Wu</surname><given-names>Jun</given-names></name><name name-style="western"><surname>Meng</surname><given-names>Ling</given-names></name><name name-style="western"><surname>Han</surname><given-names>Zhengmin</given-names></name><name name-style="western"><surname>Miao</surname><given-names>Jinlai</given-names></name><name name-style="western"><surname>Hu</surname><given-names>Baishi</given-names></name><name name-style="western"><surname>Guo</surname><given-names>Jiangying</given-names></name><name name-style="western"><surname>Sun</surname><given-names>Hongying</given-names></name><name name-style="western"><surname>Huang</surname><given-names>Cheng</given-names></name><name name-style="western"><surname>Lei</surname><given-names>Juncheng</given-names></name><name name-style="western"><surname>Le</surname><given-names>Zhifang</given-names></name><name name-style="western"><surname>Zhang</surname><given-names>Xiaoping</given-names></name><name name-style="western"><surname>He</surname><given-names>Shunping</given-names></name><name name-style="western"><surname>Wu</surname><given-names>Yu</given-names></name><name name-style="western"><surname>Zheng</surname><given-names>Zhou</given-names></name><name name-style="western"><surname>Chen</surname><given-names>Lian</given-names></name><name name-style="western"><surname>Jarošik</surname><given-names>Vojtěch</given-names></name><name name-style="western"><surname>Pysek</surname><given-names>Petr</given-names></name></person-group><year>2012</year><article-title>An inventory of invasive alien species in China</article-title><source>NeoBiota</source><volume>15</volume><fpage>1</fpage><lpage>26</lpage><pub-id pub-id-type="doi">10.3897/neobiota.15.3575</pub-id></element-citation></ref><ref id="B7435054"><element-citation xmlns:xlink="http://www.w3.org/1999/xlink" publication-type="chapter" xlink:type="simple"><person-group person-group-type="author"><name name-style="western"><surname>Zaitseva</surname><given-names>L. G.</given-names></name></person-group><year>1965</year><chapter-title><italic><tp:taxon-name><tp:taxon-name-part taxon-name-part-type="genus" reg="Xanthium">Xanthium</tp:taxon-name-part></tp:taxon-name></italic> L.</chapter-title><person-group person-group-type="editor"><name name-style="western"><surname>Pavlov</surname><given-names>N. V.</given-names></name></person-group><source>Flora of Kazakhstan</source><volume>8</volume><publisher-name>Science Publishers</publisher-name><publisher-loc>Alma-Ata</publisher-loc><size units="page">403-404</size><comment content-type="language">Russian</comment></element-citation></ref><ref id="B7434894"><element-citation xmlns:xlink="http://www.w3.org/1999/xlink" publication-type="article" xlink:type="simple"><person-group person-group-type="author"><name name-style="western"><surname>Aldibekova</surname><given-names>Dinara Abdikhaliyevna</given-names></name><name name-style="western"><surname>Kizaibek</surname><given-names>Murat</given-names></name><name name-style="western"><surname>Aisijiang</surname><given-names>Mahaya</given-names></name><name name-style="western"><surname>Dyuskaliyeva</surname><given-names>Gulzhamal</given-names></name><name name-style="western"><surname>Taldau</surname><given-names>Angsar</given-names></name><name name-style="western"><surname>Erkinbek</surname><given-names>Mainur</given-names></name></person-group><year>2018</year><article-title>Morphology, anatomy, chlorogenic acid content and antioxidant capacity of <italic><tp:taxon-name><tp:taxon-name-part taxon-name-part-type="genus" reg="Xanthium">Xanthium</tp:taxon-name-part><tp:taxon-name-part taxon-name-part-type="species" reg="strumarium">strumarium</tp:taxon-name-part></tp:taxon-name></italic> L. and <italic><tp:taxon-name><tp:taxon-name-part taxon-name-part-type="genus" reg="Xanthium">Xanthium</tp:taxon-name-part><tp:taxon-name-part taxon-name-part-type="species" reg="spinosum">spinosum</tp:taxon-name-part></tp:taxon-name></italic> L.</article-title><source>OnLine Journal of Biological Sciences</source><volume>18</volume><issue>2</issue><fpage>237</fpage><lpage>246</lpage><pub-id pub-id-type="doi">10.3844/ojbsci.2018.237.246</pub-id></element-citation></ref><ref id="B7473578"><element-citation xmlns:xlink="http://www.w3.org/1999/xlink" publication-type="article" xlink:type="simple"><person-group person-group-type="author"><name name-style="western"><surname>Zarubin</surname><given-names>I. I.</given-names></name></person-group><year>1879</year><article-title>Through mountains and steppes of Central Asia. Travel notes from Moscow to Kulja</article-title><source>Russkii Vestnik</source><volume>144</volume><fpage>235</fpage><lpage>275</lpage><comment content-type="language">Russian</comment></element-citation></ref><ref id="B7435026"><element-citation xmlns:xlink="http://www.w3.org/1999/xlink" publication-type="chapter" xlink:type="simple"><person-group person-group-type="author"><name name-style="western"><surname>Nabiev</surname><given-names>M. M.</given-names></name></person-group><year>1962</year><chapter-title><italic><tp:taxon-name><tp:taxon-name-part taxon-name-part-type="genus" reg="Xanthium">Xanthium</tp:taxon-name-part></tp:taxon-name></italic> L.</chapter-title><person-group person-group-type="editor"><name name-style="western"><surname>Vvedensky</surname><given-names>A. I.</given-names></name></person-group><source>Flora of Uzbekistan</source><volume>6</volume><publisher-name>Academy of Sciences of the Uzbek SSR</publisher-name><publisher-loc>Tashkent</publisher-loc><size units="page">97-98</size><comment content-type="language">Russian</comment></element-citation></ref><ref id="B7473589"><element-citation xmlns:xlink="http://www.w3.org/1999/xlink" publication-type="book" xlink:type="simple"><person-group person-group-type="author"><name name-style="western"><surname>Grigoriev</surname><given-names>Y. S.</given-names></name></person-group><year>1953</year><source>Manual of vascular plants of the vicinities of Stalinabad</source><publisher-name>Academy of Sciences of the USSR</publisher-name><publisher-loc>Moscow &amp; Leningrad</publisher-loc><size units="page">300</size><comment content-type="language">Russian</comment></element-citation></ref><ref id="B7473598"><element-citation xmlns:xlink="http://www.w3.org/1999/xlink" publication-type="book" xlink:type="simple"><person-group person-group-type="author"><name name-style="western"><surname>Komarov</surname><given-names>B. M.</given-names></name></person-group><year>1967</year><source>Manual of vascular plants of northern Tajikistan</source><publisher-name>Science Publishers</publisher-name><publisher-loc>Dushanbe</publisher-loc><size units="page">196</size><comment content-type="language">Russian</comment></element-citation></ref><ref id="B7473565"><element-citation xmlns:xlink="http://www.w3.org/1999/xlink" publication-type="chapter" xlink:type="simple"><person-group person-group-type="author"><name name-style="western"><surname>Nikitin</surname><given-names>V. V.</given-names></name></person-group><year>1960</year><chapter-title>
            <tp:taxon-name><tp:taxon-name-part taxon-name-part-type="subtribe">Ambrosieae</tp:taxon-name-part></tp:taxon-name>
          </chapter-title><person-group person-group-type="editor"><name name-style="western"><surname>Nikiitin</surname><given-names>V. V.</given-names></name></person-group><source>Flora of Turkmenia</source><volume>7</volume><publisher-name>Academy of Sciences of the Turkmen SSR</publisher-name><publisher-loc>Ashgabat</publisher-loc><size units="page">68-69</size><comment content-type="language">Russian</comment></element-citation></ref><ref id="B7474175"><element-citation xmlns:xlink="http://www.w3.org/1999/xlink" publication-type="chapter" xlink:type="simple"><person-group person-group-type="author"><name name-style="western"><surname>Kowarik</surname><given-names>I.</given-names></name><name name-style="western"><surname>von der Lippe</surname><given-names>M.</given-names></name></person-group><year>2007</year><chapter-title>Pathways in plant invasions</chapter-title><person-group person-group-type="editor"><name name-style="western"><surname>Nentwig</surname><given-names>W.</given-names></name></person-group><source>Biological invasions</source><publisher-name>Springer-Verlag</publisher-name><publisher-loc>Berlin &amp; Heidelberg</publisher-loc><size units="page">29-47</size></element-citation></ref><ref id="B7474241"><element-citation xmlns:xlink="http://www.w3.org/1999/xlink" publication-type="article" xlink:type="simple"><person-group person-group-type="author"><name name-style="western"><surname>Woolls</surname><given-names>W.</given-names></name></person-group><year>1885</year><article-title>Plants which have become naturalized in N. S. Wales</article-title><source>Proceedings of the Linnean Society of New South Wales</source><volume>9</volume><issue>1</issue><fpage>185</fpage><lpage>205</lpage></element-citation></ref><ref id="B7378342"><element-citation xmlns:xlink="http://www.w3.org/1999/xlink" publication-type="chapter" xlink:type="simple"><person-group person-group-type="author"><name name-style="western"><surname>Dittrich</surname><given-names>M.</given-names></name></person-group><year>1989</year><chapter-title><italic><tp:taxon-name><tp:taxon-name-part taxon-name-part-type="genus" reg="Xanthium">Xanthium</tp:taxon-name-part></tp:taxon-name></italic> L.</chapter-title><person-group person-group-type="editor"><name name-style="western"><surname>Rechinger</surname><given-names>K. H.</given-names></name></person-group><source>Flora Iranica</source><volume>164</volume><publisher-name>Akademische Druck- und Verlagsanstalt</publisher-name><publisher-loc>Graz</publisher-loc><size units="page">38-40</size></element-citation></ref><ref id="B7523883"><element-citation xmlns:xlink="http://www.w3.org/1999/xlink" publication-type="article" xlink:type="simple"><person-group person-group-type="author"><name name-style="western"><surname>Nebolsin</surname><given-names>P. I.</given-names></name></person-group><year>1855</year><article-title>Essays on the trade of Russia with Central Asia</article-title><source>Zapiski Imperatorskago Russkago Geograficheskago Obschestva</source><volume>10</volume><fpage>1</fpage><lpage>335</lpage><comment content-type="language">Russian</comment></element-citation></ref><ref id="B7474259"><element-citation xmlns:xlink="http://www.w3.org/1999/xlink" publication-type="article" xlink:type="simple"><person-group person-group-type="author"><name name-style="western"><surname>Kumanev</surname><given-names>G. A.</given-names></name></person-group><year>2006</year><article-title>The war and the evacuation in the USSR, in 1941 and 1942</article-title><source>Novaya i Noveyshaya Istoriya</source><volume>2006</volume><issue>6</issue><fpage>7</fpage><lpage>27</lpage><comment content-type="language">Russian</comment><uri xlink:type="simple">http://1543.su/VIVOVOCO/VV/JOURNAL/NEWHIST/EVACO.htm</uri></element-citation></ref><ref id="B7206684"><element-citation xmlns:xlink="http://www.w3.org/1999/xlink" publication-type="book" xlink:type="simple"><person-group person-group-type="author"><name name-style="western"><surname>Deza</surname><given-names>M. I.</given-names></name></person-group><year>1983</year><source>Weedy plants of Kirghizia</source><publisher-name>Kyrgyzstan</publisher-name><publisher-loc>Frunze</publisher-loc><size units="page">152</size><comment content-type="language">Russian</comment></element-citation></ref><ref id="B7206708"><element-citation xmlns:xlink="http://www.w3.org/1999/xlink" publication-type="chapter" xlink:type="simple"><person-group person-group-type="author"><name name-style="western"><surname>Gorbunova</surname><given-names>N. V.</given-names></name></person-group><year>1965</year><chapter-title><italic><tp:taxon-name><tp:taxon-name-part taxon-name-part-type="genus" reg="Xanthium">Xanthium</tp:taxon-name-part></tp:taxon-name></italic> L.</chapter-title><person-group person-group-type="editor"><name name-style="western"><surname>Vykhodtsev</surname><given-names>I. V.</given-names></name></person-group><source>Flora of Kirghizia</source><volume>11</volume><publisher-name>Science Publishers</publisher-name><publisher-loc>Bishkek</publisher-loc><size units="page">91-93</size><comment content-type="language">Russian</comment></element-citation></ref><ref id="B7275344"><element-citation xmlns:xlink="http://www.w3.org/1999/xlink" publication-type="chapter" xlink:type="simple"><person-group person-group-type="author"><name name-style="western"><surname>Nikitina</surname><given-names>E. V.</given-names></name></person-group><year>1965</year><chapter-title>Comments on <italic><tp:taxon-name><tp:taxon-name-part taxon-name-part-type="genus" reg="Xanthium">Xanthium</tp:taxon-name-part><tp:taxon-name-part taxon-name-part-type="species" reg="spinosum">spinosum</tp:taxon-name-part></tp:taxon-name></italic> L.</chapter-title><person-group person-group-type="editor"><name name-style="western"><surname>Vykhodtsev</surname><given-names>I. V.</given-names></name></person-group><source>Flora of Kirghizia</source><volume>11</volume><publisher-name>Science Publishers</publisher-name><publisher-loc>Bishkek</publisher-loc><size units="page">93</size><comment content-type="language">Russian</comment></element-citation></ref><ref id="B7433390"><element-citation xmlns:xlink="http://www.w3.org/1999/xlink" publication-type="article" xlink:type="simple"><person-group person-group-type="author"><name name-style="western"><surname>Kazakova</surname><given-names>A. S.</given-names></name><name name-style="western"><surname>Salamov</surname><given-names>D. A.</given-names></name></person-group><year>1961</year><article-title>Uzbekistan in the times of the Great Patriotic War of the Soviet Union (1941-1945)</article-title><source>Obschestvennye Nauki v Uzbekistane</source><volume>1961</volume><issue>6</issue><fpage>3</fpage><lpage>10</lpage><comment content-type="language">Russian</comment></element-citation></ref><ref id="B7434725"><element-citation xmlns:xlink="http://www.w3.org/1999/xlink" publication-type="article" xlink:type="simple"><person-group person-group-type="author"><name name-style="western"><surname>Suominen</surname><given-names>J.</given-names></name></person-group><year>1979</year><article-title>The grain immigrant flora of Finland</article-title><source>Acta Botanica Fennica</source><volume>111</volume><fpage>1</fpage><lpage>108</lpage></element-citation></ref><ref id="B7466737"><element-citation xmlns:xlink="http://www.w3.org/1999/xlink" publication-type="book" xlink:type="simple"><person-group person-group-type="author"><name name-style="western"><surname>Clement</surname><given-names>E. J.</given-names></name><name name-style="western"><surname>Foster</surname><given-names>M. C.</given-names></name></person-group><year>1994</year><source>Alien plants of the British Isles</source><publisher-name>Botanical Society of the British Isles</publisher-name><publisher-loc>London</publisher-loc><size units="page">590</size><isbn>0-901158-23-2</isbn></element-citation></ref></ref-list></tp:taxon-treatment>
