# Supplementary material for: The first checklist of alien vascular plants of Kyrgyzstan, with new records and critical evaluation of earlier data. Contribution 1
Source: Biodivers Data J. 2021 Nov 9;9:e75590. doi: 10.3897/BDJ.9.e75590 (PMC8595221; doi:10.3897/BDJ.9.e75590)
Supplement: XML Treatment for Xanthium strumarium [file BDJ.9.e75590-treatment7.xml]

<!DOCTYPE tp:taxon-treatment
  PUBLIC "-//TaxonX//DTD Taxonomic Treatment Publishing DTD v0 20100105//EN" "tax-treatment-NSO.dtd">
<tp:taxon-treatment xmlns:tp="http://www.plazi.org/taxpub"><tp:treatment-meta><mixed-citation publication-type="journal"><person-group><name><surname>Sennikov</surname><given-names>Alexander N.</given-names></name><name><surname>Lazkov</surname><given-names>Georgy A.</given-names></name></person-group><article-title>The first checklist of alien vascular plants of Kyrgyzstan, with new records and critical evaluation of earlier data. Contribution 1</article-title><source>Biodivers Data J</source><day>09</day><month>11</month><year>2021</year><volume>9</volume><pub-id pub-id-type="doi">10.3897/BDJ.9.e75590</pub-id></mixed-citation></tp:treatment-meta><tp:nomenclature><tp:taxon-name>
            <object-id xmlns:xlink="http://www.w3.org/1999/xlink" content-type="arpha" xlink:type="simple">60682FD4-F311-57B5-AB69-526935718333</object-id>
            <tp:taxon-name-part taxon-name-part-type="genus">Xanthium</tp:taxon-name-part>
            <tp:taxon-name-part taxon-name-part-type="species">strumarium</tp:taxon-name-part>
            <object-id xmlns:xlink="http://www.w3.org/1999/xlink" xlink:type="simple" object-id-type="IPNI">urn:lsid:ipni.org:names:260893-1</object-id>
          </tp:taxon-name><tp:taxon-authority>L. 1753</tp:taxon-authority><tp:nomenclature-citation-list><tp:nomenclature-citation><tp:taxon-name>
                <tp:taxon-name-part taxon-name-part-type="genus" reg="Xanthium">Xanthium</tp:taxon-name-part>
                <tp:taxon-name-part taxon-name-part-type="species" reg="strumarium">strumarium</tp:taxon-name-part>
              </tp:taxon-name><comment> L., Sp. Pl. 2: 987 (1753).</comment></tp:nomenclature-citation><tp:nomenclature-citation><tp:taxon-name>
                <tp:taxon-name-part taxon-name-part-type="genus">Xanthium</tp:taxon-name-part>
                <tp:taxon-name-part taxon-name-part-type="species">strumarium</tp:taxon-name-part>
              </tp:taxon-name><comment> <italic><tp:taxon-name><tp:taxon-name-part taxon-name-part-type="genus" reg="Xanthium">Xanthium</tp:taxon-name-part><tp:taxon-name-part taxon-name-part-type="species" reg="chinense">chinense</tp:taxon-name-part></tp:taxon-name></italic></comment></tp:nomenclature-citation><tp:nomenclature-citation><tp:taxon-name>
                <tp:taxon-name-part taxon-name-part-type="genus">Xanthium</tp:taxon-name-part>
                <tp:taxon-name-part taxon-name-part-type="species">strumarium</tp:taxon-name-part>
              </tp:taxon-name><comment> <italic><tp:taxon-name><tp:taxon-name-part taxon-name-part-type="genus" reg="Xanthium">Xanthium</tp:taxon-name-part><tp:taxon-name-part taxon-name-part-type="species" reg="sibiricum">sibiricum</tp:taxon-name-part></tp:taxon-name></italic></comment></tp:nomenclature-citation></tp:nomenclature-citation-list></tp:nomenclature><tp:treatment-sec sec-type="Diagnosis"><title>Diagnosis</title><p>This species is characterised by unarmed leaves and broadly cylindrical burrs 1-2 cm long with less numerous, sparsely spaced hooked prickles.</p></tp:treatment-sec><tp:treatment-sec sec-type="Distribution"><title>Distribution</title><sec sec-type="Native distribution"><title>Native distribution</title><p>Pollen and macrofossil evidence suggests that the species is native to the southern temperate zone of Eurasia, stretching from Greece through the Black Sea Basin and the Caspian Sea Basin, including the Middle East and the Caucasus (<xref ref-type="bibr" rid="B7211872">Opravil 1983</xref>). Recent studies of palaeopalynological records indicate that the eastern limit of its native distribution may extend as far eastwards as to Central India, where its pollen was found in sediments dated over 12000 calibrated years before the present (<xref ref-type="bibr" rid="B7379675">Quamar and Kar 2020</xref>). The key area for the species seems to be Asia Minor and the South Caspian Region.</p><p>In Central Asia, <italic><tp:taxon-name><tp:taxon-name-part taxon-name-part-type="genus" reg="Xanthium">Xanthium</tp:taxon-name-part><tp:taxon-name-part taxon-name-part-type="species" reg="strumarium">strumarium</tp:taxon-name-part></tp:taxon-name></italic> seems to be native in southern Turkmenistan (cf. <xref ref-type="bibr" rid="B7473565">Nikitin 1960</xref>).</p></sec><sec sec-type="Secondary distribution"><title>Secondary distribution</title><p>The species is an archaeophyte in Europe (including a large part of the Mediterranean), Boreal, Central and probably Tropical Asia; it occurs as a neophyte in North and South America and Australia, where its distribution data may be obscured by the confusion with <italic><tp:taxon-name><tp:taxon-name-part taxon-name-part-type="genus" reg="Xanthium">X.</tp:taxon-name-part><tp:taxon-name-part taxon-name-part-type="species" reg="orientale">orientale</tp:taxon-name-part></tp:taxon-name></italic>.</p><p>Although the native distribution of <italic><tp:taxon-name><tp:taxon-name-part taxon-name-part-type="genus" reg="Xanthium">X.</tp:taxon-name-part><tp:taxon-name-part taxon-name-part-type="species" reg="strumarium">strumarium</tp:taxon-name-part></tp:taxon-name></italic> was considered rather uncertain due to its early dispersal by human activities, its archaeophytic occurrence in Central Europe (<xref ref-type="bibr" rid="B7378315">Lange 1968</xref>, <xref ref-type="bibr" rid="B7211872">Opravil 1983</xref>, <xref ref-type="bibr" rid="B7378332">Sostarić et al. 2009</xref>) and a large part of the Mediterranean (<xref ref-type="bibr" rid="B7211872">Opravil 1983</xref>) was proven. In Europe, this species belongs to the most widely distributed alien vascular plants (<xref ref-type="bibr" rid="B7430092">Lambdon et al. 2008</xref>).</p><p>In north-western China (Xinjiang), according to the pollen data, the species was introduced about 3700 cal. years before the present, with the expansion of the Andronovo culture (<xref ref-type="bibr" rid="B7379684">Tarasov et al. 2019</xref>). The invasion of <italic><tp:taxon-name><tp:taxon-name-part taxon-name-part-type="genus" reg="Xanthium">X.</tp:taxon-name-part><tp:taxon-name-part taxon-name-part-type="species" reg="strumarium">strumarium</tp:taxon-name-part></tp:taxon-name></italic> to Xinjiang corresponded to the introduction of wheat cultivation to the territory (<xref ref-type="bibr" rid="B7378355">Betts et al. 2014</xref>), and Iranian-speaking people of the Androsovo culture seem to have been responsible for both events.</p><p>Similarly, wheat cultivation was recorded as present some 4300-4000 cal. years before the present in the steppes near the Dzungarian Range, eastern Kazakhstan (<xref ref-type="bibr" rid="B7410937">Frachetti et al. 2010</xref>), likely indicating the corresponding expansion of <italic><tp:taxon-name><tp:taxon-name-part taxon-name-part-type="genus" reg="Xanthium">X.</tp:taxon-name-part><tp:taxon-name-part taxon-name-part-type="species" reg="strumarium">strumarium</tp:taxon-name-part></tp:taxon-name></italic> across Central Asia.</p><p>The earliest archaeological data from Xinjiang, China (<xref ref-type="bibr" rid="B7211925">Sheng et al. 2018</xref>) recorded the presence and human use of the species 2200-2400 years ago; this record corresponds to the increase of the <italic><tp:taxon-name><tp:taxon-name-part taxon-name-part-type="genus" reg="Xanthium">Xanthium</tp:taxon-name-part></tp:taxon-name></italic> pollen abundance linked with the intensified human activities through the Silk Road trade connections (<xref ref-type="bibr" rid="B7379684">Tarasov et al. 2019</xref>).</p><p>Wheat cultivation was introduced to Central Asia (Tajikistan and Uzbekistan) from Iran and Afghanistan ca. 5000 years ago (<xref ref-type="bibr" rid="B7410946">Spengler and Willcox 2013</xref>), and was most likely accompanied by the corresponding invasion of <italic><tp:taxon-name><tp:taxon-name-part taxon-name-part-type="genus" reg="Xanthium">X.</tp:taxon-name-part><tp:taxon-name-part taxon-name-part-type="species" reg="strumarium">strumarium</tp:taxon-name-part></tp:taxon-name></italic>. The introduction of wheat was accompanied by the spread of sheep and taurine cattle in agro-pastoral cultures developed in piedmont areas along main mountain systems in Central Asia, on the way from Iran to north-western China (<xref ref-type="bibr" rid="B7410955">Spengler 2015</xref>, <xref ref-type="bibr" rid="B7410355">Stevens et al. 2016</xref>), which makes the probability for the arrival of <italic><tp:taxon-name><tp:taxon-name-part taxon-name-part-type="genus" reg="Xanthium">X.</tp:taxon-name-part><tp:taxon-name-part taxon-name-part-type="species" reg="strumarium">strumarium</tp:taxon-name-part></tp:taxon-name></italic> even stronger because this species is a common contaminant of wool and is locally dispersed with sheep and cattle by exozoochory.</p><p><xref ref-type="bibr" rid="B7472919">Preston et al. (2004)</xref> hypothesised that the commonly observed decline of archaeophytes, which occurred largely on arable lands and around human settlements, happened "perhaps because new introductions no longer balance the inevitable losses". We think this explanation is highly likely in the case of <italic><tp:taxon-name><tp:taxon-name-part taxon-name-part-type="genus" reg="Xanthium">X.</tp:taxon-name-part><tp:taxon-name-part taxon-name-part-type="species" reg="strumarium">strumarium</tp:taxon-name-part></tp:taxon-name></italic>. Although this species has a clear adaptation to zoochory and is frequently quoted in connection with this fact, in Kyrgyzstan it was most common on fields and in populated places rather than on pastures (<xref ref-type="bibr" rid="B7206684">Deza 1983</xref>), thus indicating that the main vector of its local dispersal was management of arable lands. This management implied a constant arrival of new diaspores through contaminated seed. After the Russian colonisation of Central Asia, the original wheat cultivars were replaced by foreign selections due to the constantly increasing demand for higher yields, and the seed material became imported from remote territories. This change implied that the local circulation of wheat weed seeds had stopped or was at least obstructed.</p><p>At some point, source fields of the imported wheat seed became infested by <italic><tp:taxon-name><tp:taxon-name-part taxon-name-part-type="genus" reg="Xanthium">X.</tp:taxon-name-part><tp:taxon-name-part taxon-name-part-type="species" reg="orientale">orientale</tp:taxon-name-part></tp:taxon-name></italic> rather than <italic><tp:taxon-name><tp:taxon-name-part taxon-name-part-type="genus" reg="Xanthium">X.</tp:taxon-name-part><tp:taxon-name-part taxon-name-part-type="species" reg="strumarium">strumarium</tp:taxon-name-part></tp:taxon-name></italic> (cf. <xref ref-type="bibr" rid="B7434725">Suominen 1979</xref>), and new diaspores of <italic><tp:taxon-name><tp:taxon-name-part taxon-name-part-type="genus" reg="Xanthium">X.</tp:taxon-name-part><tp:taxon-name-part taxon-name-part-type="species" reg="strumarium">strumarium</tp:taxon-name-part></tp:taxon-name></italic> no longer arrived to the Central Asian fields. The lack of the outsource renewal, coupled with the constant management of fields and a limited extent of full naturalisation in native habitats, had likely caused a prominent decline of <italic><tp:taxon-name><tp:taxon-name-part taxon-name-part-type="genus" reg="Xanthium">X.</tp:taxon-name-part><tp:taxon-name-part taxon-name-part-type="species" reg="strumarium">strumarium</tp:taxon-name-part></tp:taxon-name></italic> in Central Asia. A similar process had occurred at the same time period in Boreal Europe (e.g. <xref ref-type="bibr" rid="B7472910">Gudžinskas 1997</xref>). In Central Europe, <italic><tp:taxon-name><tp:taxon-name-part taxon-name-part-type="genus" reg="Xanthium">X.</tp:taxon-name-part><tp:taxon-name-part taxon-name-part-type="species" reg="spinosum">spinosum</tp:taxon-name-part></tp:taxon-name></italic> had experienced a similar decline with the recent advancement of agriculture and wool cleaning (e.g. <xref ref-type="bibr" rid="B7475010">Dudáš and Eliáš Jr. 2021</xref>).</p><p>According to herbarium collections, in Central Asia, <italic><tp:taxon-name><tp:taxon-name-part taxon-name-part-type="genus" reg="Xanthium">X.</tp:taxon-name-part><tp:taxon-name-part taxon-name-part-type="species" reg="strumarium">strumarium</tp:taxon-name-part></tp:taxon-name></italic> was most likely naturalised in steppe areas along rivers, especially in Kazakhstan. In Kyrgyzstan, its naturalised populations were probably concentrated in the north, along the Chü River, which should be explored for relic occurrences of this species; this territory was found climatically suitable for the naturalisation of <italic><tp:taxon-name><tp:taxon-name-part taxon-name-part-type="genus" reg="Xanthium">X.</tp:taxon-name-part><tp:taxon-name-part taxon-name-part-type="species" reg="strumarium">strumarium</tp:taxon-name-part></tp:taxon-name></italic> s.l., based on the data derived from the current invasion of <italic><tp:taxon-name><tp:taxon-name-part taxon-name-part-type="genus" reg="Xanthium">X.</tp:taxon-name-part><tp:taxon-name-part taxon-name-part-type="species" reg="orientale">orientale</tp:taxon-name-part></tp:taxon-name></italic> (<xref ref-type="bibr" rid="B7476463">Zhang et al. 2021</xref>). In other territories, its former occurrences around fields and populated places seem to have been largely ephemeral.</p><p>The latest records of <italic><tp:taxon-name><tp:taxon-name-part taxon-name-part-type="genus" reg="Xanthium">X.</tp:taxon-name-part><tp:taxon-name-part taxon-name-part-type="species" reg="strumarium">strumarium</tp:taxon-name-part></tp:taxon-name></italic> are few, and a special effort is required to trace its refugia. We are not aware of any recent collection or observation from Central Asia, whereas one recent specimen was traced from agricultural valleys of northern Xinjiang, China (Fig. <xref ref-type="fig" rid="F7473492">12</xref>; <xref ref-type="bibr" rid="B7354845">Seregin 2021</xref>).</p></sec><sec sec-type="Distribution in Central Asia"><title>Distribution in Central Asia</title><p>The species was present in all the countries of Central Asia (<xref ref-type="bibr" rid="B7199560">Nabiev 1993</xref>).</p></sec><sec sec-type="Distribution in Kyrgyzstan"><title>Distribution in Kyrgyzstan</title><p>Western Tian-Shan, Northern Tian-Shan, Eastern Tian-Shan, Alay-Turkestan (Fig. <xref ref-type="fig" rid="F7430534">13</xref>).</p><p>The species has been considered occurring in all parts of the country (<xref ref-type="bibr" rid="B7206708">Gorbunova 1965</xref>, <xref ref-type="bibr" rid="B7206684">Deza 1983</xref>) and was collected from all phytogeographic regions. It occurred in or along all major depressions and valleys.</p><p>According to herbarium specimens, the species was found at elevations between 650 and 2100 m, thus covering the territories suitable for agriculture.</p></sec></tp:treatment-sec><tp:treatment-sec sec-type="Ecology"><title>Ecology</title><p>Same as for <italic><tp:taxon-name><tp:taxon-name-part taxon-name-part-type="genus" reg="Xanthium">Xanthium</tp:taxon-name-part><tp:taxon-name-part taxon-name-part-type="species" reg="orientale">orientale</tp:taxon-name-part></tp:taxon-name></italic>, but probably less competitive and more confined to steppes rather than to arid depressions; in Central Asia, <italic><tp:taxon-name><tp:taxon-name-part taxon-name-part-type="genus" reg="Xanthium">X.</tp:taxon-name-part><tp:taxon-name-part taxon-name-part-type="species" reg="strumarium">strumarium</tp:taxon-name-part></tp:taxon-name></italic> may reach the altitudes as high as 4000 m (<xref ref-type="bibr" rid="B7199560">Nabiev 1993</xref>). In Kyrgyzstan, both species occurred in the same habitats.</p></tp:treatment-sec><tp:treatment-sec sec-type="Biology"><title>Biology</title><p>Annual.</p></tp:treatment-sec><tp:treatment-sec sec-type="Introduction to Kyrgyzstan"><title>Introduction to Kyrgyzstan</title><sec sec-type="Period of introduction"><title>Period of introduction</title><p>Archaeophyte.</p><p>The species is an archaeophyte of the Neolithic period, which had arrived with a further development of agriculture.</p></sec><sec sec-type="Pathways of introduction"><title>Pathways of introduction</title><p>Transport - Contaminant: Seed contaminant.</p><p>The species had likely arrived with the cultivation of wheat, which was introduced to present-day Tajikistan and Uzbekistan no later than 5000 years ago (<xref ref-type="bibr" rid="B7410946">Spengler and Willcox 2013</xref>). Further dispersal occurred by domestic animals and water (<xref ref-type="bibr" rid="B7446234">Ridley 1930</xref>).</p></sec><sec sec-type="Invasion status"><title>Invasion status</title><p>Naturalised, not invasive. Historically common and abundant, but likely dependent on human management; currently nearly extinct, but probably still resident in the country (current presence is not confirmed, last record dated 1978).</p></sec><sec sec-type="Evidence of impact"><title>Evidence of impact</title><p>Agriculture - minor impact (formerly common weed of fields, gardens and pastures, contaminant of wool; currently not recorded). Native ecosystems - minor impact (formerly extensive occurrence along mountain streams and in steppe-like landscapes around populated places; present-day occurrence is not confirmed). Urban areas - minor impact (former ruderal occurrence).</p></sec><sec sec-type="Trend"><title>Trend</title><p>Strongly declining (observed).</p></sec></tp:treatment-sec><tp:treatment-sec><!--Section generated to contain objects referenced in tp:taxon-treatment.--><fig id="F7473492" position="float" orientation="portrait"><object-id xmlns:xlink="http://www.w3.org/1999/xlink" content-type="arpha" xlink:type="simple">2D272B85-9179-51AD-B3F6-E345F9C6A9EA</object-id><object-id xmlns:xlink="http://www.w3.org/1999/xlink" content-type="doi" xlink:type="simple">10.3897/BDJ.9.e75590.figure12</object-id><label>Figure 12.</label><caption><p>A recent specimen of <italic><tp:taxon-name><tp:taxon-name-part taxon-name-part-type="genus" reg="Xanthium">Xanthium</tp:taxon-name-part><tp:taxon-name-part taxon-name-part-type="species" reg="strumarium">strumarium</tp:taxon-name-part></tp:taxon-name></italic> from northern Xinjiang, China (MW075041).</p></caption><graphic xmlns:xlink="http://www.w3.org/1999/xlink" xlink:href="bdj-09-e75590-g012.jpg" position="float" id="oo_590147.jpg" orientation="portrait" xlink:type="simple"><uri content-type="original_file" xlink:type="simple">https://binary.pensoft.net/fig/590147</uri></graphic></fig><fig id="F7430534" position="float" orientation="portrait"><object-id xmlns:xlink="http://www.w3.org/1999/xlink" content-type="arpha" xlink:type="simple">4193B759-45CF-5702-952C-8FEC2C96F944</object-id><object-id xmlns:xlink="http://www.w3.org/1999/xlink" content-type="doi" xlink:type="simple">10.3897/BDJ.9.e75590.figure13</object-id><label>Figure 13.</label><caption><p>Historical distribution of <italic><tp:taxon-name><tp:taxon-name-part taxon-name-part-type="genus" reg="Xanthium">Xanthium</tp:taxon-name-part><tp:taxon-name-part taxon-name-part-type="species" reg="strumarium">strumarium</tp:taxon-name-part></tp:taxon-name></italic> in Kyrgyzstan according to the specimens examined.</p></caption><graphic xmlns:xlink="http://www.w3.org/1999/xlink" xlink:href="bdj-09-e75590-g013.png" position="float" id="oo_591067.png" orientation="portrait" xlink:type="simple"><uri content-type="original_file" xlink:type="simple">https://binary.pensoft.net/fig/591067</uri></graphic></fig></tp:treatment-sec><ref-list><ref id="B7211872"><element-citation xmlns:xlink="http://www.w3.org/1999/xlink" publication-type="article" xlink:type="simple"><person-group person-group-type="author"><name name-style="western"><surname>Opravil</surname><given-names>Emanuel</given-names></name></person-group><year>1983</year><article-title><italic><tp:taxon-name><tp:taxon-name-part taxon-name-part-type="genus" reg="Xanthium">Xanthium</tp:taxon-name-part><tp:taxon-name-part taxon-name-part-type="species" reg="strumarium">strumarium</tp:taxon-name-part></tp:taxon-name></italic> L. — ein europäischer Archäophyt?</article-title><source>Flora</source><volume>173</volume><fpage>71</fpage><lpage>79</lpage><pub-id pub-id-type="doi">10.1016/s0367-2530(17)31990-4</pub-id></element-citation></ref><ref id="B7379675"><element-citation xmlns:xlink="http://www.w3.org/1999/xlink" publication-type="article" xlink:type="simple"><person-group person-group-type="author"><name name-style="western"><surname>Quamar</surname><given-names>M. Firoze</given-names></name><name name-style="western"><surname>Kar</surname><given-names>Ratan</given-names></name></person-group><year>2020</year><article-title>Prolonged warming over the last ca. 11,700 cal years from the central Indian Core Monsoon Zone: Pollen evidence and a synoptic overview</article-title><source>Review of Palaeobotany and Palynology</source><volume>276</volume><pub-id pub-id-type="doi">10.1016/j.revpalbo.2020.104159</pub-id></element-citation></ref><ref id="B7473565"><element-citation xmlns:xlink="http://www.w3.org/1999/xlink" publication-type="chapter" xlink:type="simple"><person-group person-group-type="author"><name name-style="western"><surname>Nikitin</surname><given-names>V. V.</given-names></name></person-group><year>1960</year><chapter-title>
            <tp:taxon-name><tp:taxon-name-part taxon-name-part-type="subtribe">Ambrosieae</tp:taxon-name-part></tp:taxon-name>
          </chapter-title><person-group person-group-type="editor"><name name-style="western"><surname>Nikiitin</surname><given-names>V. V.</given-names></name></person-group><source>Flora of Turkmenia</source><volume>7</volume><publisher-name>Academy of Sciences of the Turkmen SSR</publisher-name><publisher-loc>Ashgabat</publisher-loc><size units="page">68-69</size><comment content-type="language">Russian</comment></element-citation></ref><ref id="B7378315"><element-citation xmlns:xlink="http://www.w3.org/1999/xlink" publication-type="article" xlink:type="simple"><person-group person-group-type="author"><name name-style="western"><surname>Lange</surname><given-names>Elsbeth</given-names></name></person-group><year>1968</year><article-title>Zum Vorkommen von <italic><tp:taxon-name><tp:taxon-name-part taxon-name-part-type="genus" reg="Xanthium">Xanthium</tp:taxon-name-part><tp:taxon-name-part taxon-name-part-type="species" reg="strumarium">strumarium</tp:taxon-name-part></tp:taxon-name></italic> L. in Mitteleuropa</article-title><source>Feddes Repertorium</source><volume>77</volume><issue>1</issue><fpage>57</fpage><lpage>60</lpage><pub-id pub-id-type="doi">10.1002/fedr.19680770106</pub-id></element-citation></ref><ref id="B7378332"><element-citation xmlns:xlink="http://www.w3.org/1999/xlink" publication-type="article" xlink:type="simple"><person-group person-group-type="author"><name name-style="western"><surname>Sostarić</surname><given-names>R.</given-names></name><name name-style="western"><surname>Alegro</surname><given-names>A.</given-names></name><name name-style="western"><surname>Hrsak</surname><given-names>V.</given-names></name><name name-style="western"><surname>Stancić</surname><given-names>Z.</given-names></name><name name-style="western"><surname>Küster</surname><given-names>H.</given-names></name></person-group><year>2009</year><article-title>Plant remains from an Early Iron Age well at Hajndl, Slovenia</article-title><source>Collegium Antropologicum</source><volume>33</volume><issue>4</issue><fpage>1295</fpage><lpage>1301</lpage></element-citation></ref><ref id="B7430092"><element-citation xmlns:xlink="http://www.w3.org/1999/xlink" publication-type="article" xlink:type="simple"><person-group person-group-type="author"><name name-style="western"><surname>Lambdon</surname><given-names>P. V.</given-names></name><name name-style="western"><surname>Pyšek</surname><given-names>P.</given-names></name><name name-style="western"><surname>Basnou</surname><given-names>C.</given-names></name><name name-style="western"><surname>Hejda</surname><given-names>M.</given-names></name><name name-style="western"><surname>Arianoutsou</surname><given-names>M.</given-names></name><name name-style="western"><surname>Essl</surname><given-names>F.</given-names></name><name name-style="western"><surname>Jarošík</surname><given-names>V.</given-names></name><name name-style="western"><surname>Pergl</surname><given-names>J.</given-names></name><name name-style="western"><surname>Winter</surname><given-names>M.</given-names></name><name name-style="western"><surname>Anastasiu</surname><given-names>P.</given-names></name><name name-style="western"><surname>Andriopoulos</surname><given-names>P.</given-names></name><name name-style="western"><surname>Bazos</surname><given-names>I.</given-names></name><name name-style="western"><surname>Brundu</surname><given-names>G.</given-names></name><name name-style="western"><surname>Celesti-Grapow</surname><given-names>L.</given-names></name><name name-style="western"><surname>Chassot</surname><given-names>P.</given-names></name><name name-style="western"><surname>Delipetrou</surname><given-names>P.</given-names></name><name name-style="western"><surname>Josefsson</surname><given-names>M.</given-names></name><name name-style="western"><surname>Kark</surname><given-names>S.</given-names></name><name name-style="western"><surname>Klotz</surname><given-names>S.</given-names></name><name name-style="western"><surname>Kokkoris</surname><given-names>Y.</given-names></name><name name-style="western"><surname>Kühn</surname><given-names>I.</given-names></name><name name-style="western"><surname>Marchante</surname><given-names>H.</given-names></name><name name-style="western"><surname>Perglová</surname><given-names>I.</given-names></name><name name-style="western"><surname>Pino</surname><given-names>J.</given-names></name><name name-style="western"><surname>Vilà</surname><given-names>M.</given-names></name><name name-style="western"><surname>Zikos</surname><given-names>A.</given-names></name><name name-style="western"><surname>Roy</surname><given-names>D.</given-names></name><name name-style="western"><surname>Hulme</surname><given-names>P. E.</given-names></name></person-group><year>2008</year><article-title>Alien flora of Europe: species diversity, temporal trends, geographical patterns and research needs</article-title><source>Preslia</source><volume>80</volume><issue>2</issue><fpage>101</fpage><lpage>149</lpage></element-citation></ref><ref id="B7379684"><element-citation xmlns:xlink="http://www.w3.org/1999/xlink" publication-type="article" xlink:type="simple"><person-group person-group-type="author"><name name-style="western"><surname>Tarasov</surname><given-names>P. E.</given-names></name><name name-style="western"><surname>Demske</surname><given-names>Dieter</given-names></name><name name-style="western"><surname>Leipe</surname><given-names>Christian</given-names></name><name name-style="western"><surname>Long</surname><given-names>Tengwen</given-names></name><name name-style="western"><surname>Müller</surname><given-names>Stefanie</given-names></name><name name-style="western"><surname>Hoelzmann</surname><given-names>Philipp</given-names></name><name name-style="western"><surname>Wagner</surname><given-names>Mayke</given-names></name></person-group><year>2019</year><article-title>An 8500-year palynological record of vegetation, climate change and human activity in the Bosten Lake region of Northwest China</article-title><source>Palaeogeography, Palaeoclimatology, Palaeoecology</source><volume>516</volume><fpage>166</fpage><lpage>178</lpage><pub-id pub-id-type="doi">10.1016/j.palaeo.2018.11.038</pub-id></element-citation></ref><ref id="B7378355"><element-citation xmlns:xlink="http://www.w3.org/1999/xlink" publication-type="article" xlink:type="simple"><person-group person-group-type="author"><name name-style="western"><surname>Betts</surname><given-names>Alison</given-names></name><name name-style="western"><surname>Jia</surname><given-names>Peter Weiming</given-names></name><name name-style="western"><surname>Dodson</surname><given-names>John</given-names></name></person-group><year>2014</year><article-title>The origins of wheat in China and potential pathways for its introduction: A review</article-title><source>Quaternary International</source><volume>348</volume><fpage>158</fpage><lpage>168</lpage><pub-id pub-id-type="doi">10.1016/j.quaint.2013.07.044</pub-id></element-citation></ref><ref id="B7410937"><element-citation xmlns:xlink="http://www.w3.org/1999/xlink" publication-type="article" xlink:type="simple"><person-group person-group-type="author"><name name-style="western"><surname>Frachetti</surname><given-names>Michael D.</given-names></name><name name-style="western"><surname>Spengler</surname><given-names>Robert N.</given-names></name><name name-style="western"><surname>Fritz</surname><given-names>Gayle J.</given-names></name><name name-style="western"><surname>Mar'yashev</surname><given-names>Alexei N.</given-names></name></person-group><year>2010</year><article-title>Earliest direct evidence for broomcorn millet and wheat in the central Eurasian steppe region</article-title><source>Antiquity</source><volume>84</volume><issue>326</issue><fpage>993</fpage><lpage>1010</lpage><pub-id pub-id-type="doi">10.1017/s0003598x0006703x</pub-id></element-citation></ref><ref id="B7211925"><element-citation xmlns:xlink="http://www.w3.org/1999/xlink" publication-type="article" xlink:type="simple"><person-group person-group-type="author"><name name-style="western"><surname>Sheng</surname><given-names>Pengfei</given-names></name><name name-style="western"><surname>Shang</surname><given-names>Xue</given-names></name><name name-style="western"><surname>Jiang</surname><given-names>Hongen</given-names></name></person-group><year>2018</year><article-title>Archaeobotanical evidence for early utilization of cockleburs (<italic><tp:taxon-name><tp:taxon-name-part taxon-name-part-type="genus" reg="Xanthium">Xanthium</tp:taxon-name-part><tp:taxon-name-part taxon-name-part-type="species" reg="strumarium">strumarium</tp:taxon-name-part></tp:taxon-name></italic> L., <tp:taxon-name><tp:taxon-name-part taxon-name-part-type="family">Asteraceae</tp:taxon-name-part></tp:taxon-name>) in the Xinjiang Uyghur Autonomous Region of China</article-title><source>Archaeological and Anthropological Sciences</source><volume>11</volume><issue>5</issue><fpage>2027</fpage><lpage>2038</lpage><pub-id pub-id-type="doi">10.1007/s12520-018-0651-5</pub-id></element-citation></ref><ref id="B7410946"><element-citation xmlns:xlink="http://www.w3.org/1999/xlink" publication-type="article" xlink:type="simple"><person-group person-group-type="author"><name name-style="western"><surname>Spengler</surname><given-names>Robert N.</given-names></name><name name-style="western"><surname>Willcox</surname><given-names>George</given-names></name></person-group><year>2013</year><article-title>Archaeobotanical results from Sarazm, Tajikistan, an Early Bronze Age Settlement on the edge: Agriculture and exchange</article-title><source>Environmental Archaeology</source><volume>18</volume><issue>3</issue><fpage>211</fpage><lpage>221</lpage><pub-id pub-id-type="doi">10.1179/1749631413y.0000000008</pub-id></element-citation></ref><ref id="B7410955"><element-citation xmlns:xlink="http://www.w3.org/1999/xlink" publication-type="article" xlink:type="simple"><person-group person-group-type="author"><name name-style="western"><surname>Spengler</surname><given-names>Robert N.</given-names></name></person-group><year>2015</year><article-title>Agriculture in the Central Asian Bronze Age</article-title><source>Journal of World Prehistory</source><volume>28</volume><issue>3</issue><fpage>215</fpage><lpage>253</lpage><pub-id pub-id-type="doi">10.1007/s10963-015-9087-3</pub-id></element-citation></ref><ref id="B7410355"><element-citation xmlns:xlink="http://www.w3.org/1999/xlink" publication-type="article" xlink:type="simple"><person-group person-group-type="author"><name name-style="western"><surname>Stevens</surname><given-names>Chris J</given-names></name><name name-style="western"><surname>Murphy</surname><given-names>Charlene</given-names></name><name name-style="western"><surname>Roberts</surname><given-names>Rebecca</given-names></name><name name-style="western"><surname>Lucas</surname><given-names>Leilani</given-names></name><name name-style="western"><surname>Silva</surname><given-names>Fabio</given-names></name><name name-style="western"><surname>Fuller</surname><given-names>Dorian Q</given-names></name></person-group><year>2016</year><article-title>Between China and South Asia: A Middle Asian corridor of crop dispersal and agricultural innovation in the Bronze Age</article-title><source>The Holocene</source><volume>26</volume><issue>10</issue><fpage>1541</fpage><lpage>1555</lpage><pub-id pub-id-type="doi">10.1177/0959683616650268</pub-id></element-citation></ref><ref id="B7472919"><element-citation xmlns:xlink="http://www.w3.org/1999/xlink" publication-type="article" xlink:type="simple"><person-group person-group-type="author"><name name-style="western"><surname>Preston</surname><given-names>C. D.</given-names></name><name name-style="western"><surname>Pearman</surname><given-names>D. A.</given-names></name><name name-style="western"><surname>Hall</surname><given-names>A. R.</given-names></name></person-group><year>2004</year><article-title>Archaeophytes in Britain</article-title><source>Botanical Journal of the Linnean Society</source><volume>145</volume><issue>3</issue><fpage>257</fpage><lpage>294</lpage><pub-id pub-id-type="doi">10.1111/j.1095-8339.2004.00284.x</pub-id></element-citation></ref><ref id="B7206684"><element-citation xmlns:xlink="http://www.w3.org/1999/xlink" publication-type="book" xlink:type="simple"><person-group person-group-type="author"><name name-style="western"><surname>Deza</surname><given-names>M. I.</given-names></name></person-group><year>1983</year><source>Weedy plants of Kirghizia</source><publisher-name>Kyrgyzstan</publisher-name><publisher-loc>Frunze</publisher-loc><size units="page">152</size><comment content-type="language">Russian</comment></element-citation></ref><ref id="B7434725"><element-citation xmlns:xlink="http://www.w3.org/1999/xlink" publication-type="article" xlink:type="simple"><person-group person-group-type="author"><name name-style="western"><surname>Suominen</surname><given-names>J.</given-names></name></person-group><year>1979</year><article-title>The grain immigrant flora of Finland</article-title><source>Acta Botanica Fennica</source><volume>111</volume><fpage>1</fpage><lpage>108</lpage></element-citation></ref><ref id="B7472910"><element-citation xmlns:xlink="http://www.w3.org/1999/xlink" publication-type="article" xlink:type="simple"><person-group person-group-type="author"><name name-style="western"><surname>Gudžinskas</surname><given-names>Z.</given-names></name></person-group><year>1997</year><article-title>Conspectus of alien plant species of Lithuania. 4. <tp:taxon-name><tp:taxon-name-part taxon-name-part-type="family">Asteraceae</tp:taxon-name-part></tp:taxon-name></article-title><source>Botanica Lithuanica</source><volume>3</volume><issue>4</issue><fpage>335</fpage><lpage>366</lpage></element-citation></ref><ref id="B7475010"><element-citation xmlns:xlink="http://www.w3.org/1999/xlink" publication-type="article" xlink:type="simple"><person-group person-group-type="author"><name name-style="western"><surname>Dudáš</surname><given-names>Matej</given-names></name><name name-style="western"><surname>Eliáš Jr.</surname><given-names>Pavol</given-names></name></person-group><year>2021</year><article-title>Alien weed <italic><tp:taxon-name><tp:taxon-name-part taxon-name-part-type="genus" reg="Xanthium">Xanthium</tp:taxon-name-part><tp:taxon-name-part taxon-name-part-type="species" reg="spinosum">spinosum</tp:taxon-name-part></tp:taxon-name></italic> in Slovakia I: distribution and habitats</article-title><source>Journal of Central European Agriculture</source><volume>22</volume><issue>2</issue><fpage>305</fpage><lpage>316</lpage><pub-id pub-id-type="doi">10.5513/jcea01/22.2.3083</pub-id></element-citation></ref><ref id="B7476463"><element-citation xmlns:xlink="http://www.w3.org/1999/xlink" publication-type="article" xlink:type="simple"><person-group person-group-type="author"><name name-style="western"><surname>Zhang</surname><given-names>Yang</given-names></name><name name-style="western"><surname>Tang</surname><given-names>Jieshi</given-names></name><name name-style="western"><surname>Ren</surname><given-names>Gang</given-names></name><name name-style="western"><surname>Zhao</surname><given-names>Kaixin</given-names></name><name name-style="western"><surname>Wang</surname><given-names>Xianfang</given-names></name></person-group><year>2021</year><article-title>Global potential distribution prediction of <italic><tp:taxon-name><tp:taxon-name-part taxon-name-part-type="genus" reg="Xanthium">Xanthium</tp:taxon-name-part><tp:taxon-name-part taxon-name-part-type="species" reg="italicum">italicum</tp:taxon-name-part></tp:taxon-name></italic> based on Maxent model</article-title><source>Scientific Reports</source><volume>11</volume><issue>1</issue><pub-id pub-id-type="doi">10.1038/s41598-021-96041-z</pub-id></element-citation></ref><ref id="B7354845"><element-citation xmlns:xlink="http://www.w3.org/1999/xlink" publication-type="article" xlink:type="simple"><person-group person-group-type="author"><name name-style="western"><surname>Seregin</surname><given-names>A. P.</given-names></name></person-group><year>2021</year><article-title>Moscow University Herbarium (MW). Version 1.190</article-title><source>The Global Biodiversity Information Facility</source><pub-id pub-id-type="doi">10.15468/cpnhcc</pub-id></element-citation></ref><ref id="B7199560"><element-citation xmlns:xlink="http://www.w3.org/1999/xlink" publication-type="chapter" xlink:type="simple"><person-group person-group-type="author"><name name-style="western"><surname>Nabiev</surname><given-names>M. M.</given-names></name></person-group><year>1993</year><chapter-title><italic><tp:taxon-name><tp:taxon-name-part taxon-name-part-type="genus" reg="Xanthium">Xanthium</tp:taxon-name-part></tp:taxon-name></italic> L.</chapter-title><person-group person-group-type="editor"><name name-style="western"><surname>Adylov</surname><given-names>T. A.</given-names></name><name name-style="western"><surname>Zuckerwanik</surname><given-names>T. I.</given-names></name></person-group><source>Manual of vascular plants of Central Asia</source><volume>10</volume><publisher-name>Science Publishers</publisher-name><publisher-loc>Tashkent</publisher-loc><size units="page">623, 626</size><comment content-type="language">Russian</comment></element-citation></ref><ref id="B7206708"><element-citation xmlns:xlink="http://www.w3.org/1999/xlink" publication-type="chapter" xlink:type="simple"><person-group person-group-type="author"><name name-style="western"><surname>Gorbunova</surname><given-names>N. V.</given-names></name></person-group><year>1965</year><chapter-title><italic><tp:taxon-name><tp:taxon-name-part taxon-name-part-type="genus" reg="Xanthium">Xanthium</tp:taxon-name-part></tp:taxon-name></italic> L.</chapter-title><person-group person-group-type="editor"><name name-style="western"><surname>Vykhodtsev</surname><given-names>I. V.</given-names></name></person-group><source>Flora of Kirghizia</source><volume>11</volume><publisher-name>Science Publishers</publisher-name><publisher-loc>Bishkek</publisher-loc><size units="page">91-93</size><comment content-type="language">Russian</comment></element-citation></ref><ref id="B7446234"><element-citation xmlns:xlink="http://www.w3.org/1999/xlink" publication-type="book" xlink:type="simple"><person-group person-group-type="author"><name name-style="western"><surname>Ridley</surname><given-names>H. N.</given-names></name></person-group><year>1930</year><source>The dispersal of plants throughout the world</source><publisher-name>L. Reeve and Co.</publisher-name><publisher-loc>Ashford</publisher-loc><size units="page">744</size></element-citation></ref></ref-list></tp:taxon-treatment>
